# Supplementary material for: Mouse models to investigate in situ cell fate decisions induced by p53
Source: EMBO J. 2024 Aug 19;43(19):12. doi: 10.1038/s44318-024-00189-z (PMC11445477; doi:10.1038/s44318-024-00189-z)
Supplement: Supplementary file 3 — Dataset EV1 [file 44318_2024_189_MOESM3_ESM.xlsx]

## Sheet: Sheet1
Dataset EV1: Genes associated with peaks called in Cut&Run analysis
wt	wt	FLAG-Trp53 KI/+	FLAG-Trp53 KI/+	FLAG-Trp53 KI/KI	FLAG-Trp53 KI/KI
DMSO	nutlin-3a	DMSO	nutlin-3a	DMSO	nutlin-3a
Adamts4	Slx4ip	Rdh10	Tcea1	Tcea1	Lypla1
Ndufs2	Mkks	Gm53209	Pcmtd1	St18	Tcea1
Oasl1	Oasl1	Ercc5	1700034P13Rik	Pcmtd1	St18
Gm13822	Gm13822	Nif3l1	Rdh10	Rrs1	Pcmtd1
Setd5	Setd5	Ino80dos	Efhc1	Adhfe1	Rrs1
Sspn	Sspn	Rpl37a	Tmem14a	1700034P13Rik	Adhfe1
Gt(ROSA)26Sor	Gt(ROSA)26Sor	C130036L24Rik	Arhgef4	Terf1	1700034P13Rik
Gm51573	Gm51573	Gigyf2	Cox5b	Rdh10	Terf1
Mir6236	Mir6236	Farp2	Eif5b	D030040B21Rik	Rdh10
Gm51701	Gm51701	Phlpp1	AI597479	Efhc1	Tmem70
Gm39429	Gm39429	Slc35f5	Bivm	Tmem14a	Tmem14a
Ulbp3	Eif4enif1	Fam72a	Ercc5	Gm53209	Gm53209
Arid3a	Sfi1	Nucks1	Tmeff2	Dst	Arhgef4
Rn7s1	Rn7s1	Phlda3	Hibch	Imp4	Cnnm4
Rps29	Rps29	Tpr	Ccdc150	Arhgef4	Cox5b
Rn7s2	Rn7s2	3110040M04Rik	Coq10b	Cnnm4	Inpp4a
Kpna1	Gm26917	Edem3	Hspe1	Unc50	Eif5b
Gm26917	Pisd-ps2	2810025M15Rik	Nif3l1	Eif5b	Gm5099
Akap17a	Akap17a	Mrps14	Fzd7	Pdcl3	Pdcl3
Sts	Asmt	Pigc	Carf	Rpl31	Cnot11
	Sts	Slc19a2	Cyp20a1	Cnot11	Il1r1
		Desi2	Ccnyl1	Map4k4	Mrps9
		Ptpn14	D230017M19Rik	Mrps9	AI597479
		Mybl1	Pnkd	AI597479	Tpp2
		Rpl7	Tmem198	Nck2	Bivm
		Ptp4a1	C130036L24Rik	Bivm	Ercc5
		Ppil3	Cops7b	Ercc5	Gulp1
		Ino80d	Sh3bp4	Wdr75	Wdr75
		Klf7	Asb1	Tmeff2	Tmeff2
		Mettl21a	Gm35992	Hibch	Cavin2
		Kansl1l	Capn10	Coq10b	Hibch
		Nhej1	Septin2	Hspe1	Ccdc150
		Dnpep	Gin1	Mars2	Coq10b
		Serpine2	Zcchc2	Plcl1	Hspe1
		Ncl	Phlpp1	9130024F11Rik	Mars2
		Gm20753	En1	Aox1	Plcl1
		Dyrk3	Slc35f5	Nif3l1	Spats2l
		Srgap2	Ccnt2	Gm20257	Aox1
		Zbed6	R3hdm1	Cflar	Bzw1
		Zc3h11a	Fam72a	Gm33667	Nif3l1
		Btg2	Rab7b	Cdk15	Ndufb3
		Odr4	Slc41a1	Fzd7	Gm20257
		2810414N06Rik	Nucks1	Carf	Cflar
		Rasal2	Dstyk	Nbeal1	Stradb
		Cacybp	Klhl12	Nrp2	Gm33667
		Suco	Ptpn7	Eef1b2	Nop58
		Fcgr3	Arl8a	Snora41	Bmpr2
		Mir6546	Phlda3	Creb1	Fam117b
		Chml	Ddx59	Ccnyl1	Nbeal1
		Opn3	Tpr	Pikfyve	Cyp20a1
		Ephx1	Trmt1l	Rpe	Ino80dos
		Nmt2	Edem3	D230017M19Rik	Ccnyl1
		Vim	Tor1aip2	Smarcal1	Pikfyve
		Stam	Gas5	Pnkd	Rpe
		Plxdc2	Pigc	Cnot9	D230017M19Rik
		Commd3	Vamp4	Bcs1l	Tmem169
		Acbd5	Kifap3	Ttll4	Pnkd
		Pnpla7	Slc19a2	Retreg2	Bcs1l
		Lcn5	Mpc2	Stk16	Ttll4
		0610009E02Rik	Apoa2	Tmem198	Cyp27a1
		Surf2	Sdccag8	A530040E14Rik	Ankzf1
		Cercam	Zbtb18	C130036L24Rik	Tmem198
		Odf2	Desi2	Cops7b	Stk11ip
		Usp20	Kif26b	Prss56	Utp14b
		Ass1	Pycr2	Gigyf2	Acsl3
		Naif1	Tmem63a	Ugt1a6b	Agfg1
		Cntrl	Dusp10	Ugt1a1	A530040E14Rik
		Map3k20	Ptpn14	Sh3bp4	Cab39
		Sec23b	A230020J21Rik	Agap1	Psmd1
		Ttll9	Ints7	Asb1	C130036L24Rik
		Acss2	Mybl1	Twist2	Prss56
		Ralgapb	Vcpip1	Or9s14	Gigyf2
		Dhx35	Gm5523	Or9s13	Dgkd
		Gm14321	Rpl7	Gpc1	Ugt1a7c
		Stamos	Tmem131	Capn10	Ugt1a6b
		Mrpl41	Tsga10	Ppp1r7	Ugt1a6a
		Tubb4b	Txndc9	Mir6902	Sh3bp4
		Sec16a	Rev1	Septin2	Agap1
		Notch1	Tgfbrap1	Farp2	Ube2f
		Surf1	Uxs1	Bok	Scly
		BC005624	Poglut2	Atg4b	Asb1
		Slc25a25	Gls	D2hgdh	Or9s14
		Garnl3	Inpp1	Zcchc2	Gpc1
		Ggta1	Hspd1	Phlpp1	Capn10
		Pdcl	Ppil3	Slc35f5	Septin2
		Gtdc1	Orc2	Gpr39	Farp2
		Spc25	Wdr12	Mgat5	Bok
		Alkbh3	Mettl21a	Ccnt2	D2hgdh
		Ano3	2810408I11Rik	R3hdm1	Relch
		Ncaph	Fzd5	Ubxn4	Zcchc2
		Rrbp1	Aamp	Eif2d	Phlpp1
		Ralgapa2	Nhej1	Fam72a	Serpinb8
		Dusp15	A630095N17Rik	Nucks1	Tmem185b
		Eif2s2	Dnpep	Dstyk	3110009E18Rik
		Ggt7	Chpf	Rbbp5	Slc35f5
		Blcap	Serpine2	Ppp1r15b	Gpr39
		Jph2	Pid1	Myog	Mgat5
		Sulf2	Sp110	Cyb5r1	Ccnt2
		Prex1	Ncl	Adipor1	R3hdm1
		4930429B21Rik	Pde6d	Ptpn7	Ubxn4
		Zfp639	Hdac4	Arl8a	Fam72a
		Rnf13	Hdlbp	Phlda3	Rab7b
		Rap2b	Stk25	Tmem9	Slc41a1
		4930579G24Rik	Ppip5k2	Ddx59	Nucks1
		Gask1b	Gm7160	Gm19705	Dstyk
		Thbs3	Gm20753	Zbtb41	Ppp1r15b
		Gm15417	Kdsr	Uchl5	Myog
		Inka2	Dsel	Tpr	Rabif
		Psrc1	Actr3	Ivns1abp	Ube2t
		Wdr47	2900009J06Rik	Trmt1l	Ptpn7
		Alg14	Zranb3	Edem3	Arl8a
		Ddit4l	Dyrk3	Stx6	Phlda3
		Odf2l	Srgap2	Tor1aip2	Ddx59
		Zmat3	Mdm4	Cryzl2	Kif14
		Ccna2	Snrpe	Cop1	Zfp281
		Etfdh	Btg2	Mrps14	Gm19705
		Mtx1	Ppp1r12b	Gas5	Zbtb41
		Zbtb7b	9230116N13Rik	Pigc	Uchl5
		Il6ra	Rgs2	Vamp4	Ptgs2
		Gm12522	Odr4	Kifap3	Tpr
		Stxbp3	Swt1	Slc19a2	Trmt1l
		Acadm	2810414N06Rik	Dpt	Edem3
		Trp53inp1	Smg7	Mpc2	Mir8114
		Mms22l	Lamc1	Aldh9a1	Glul
		Aco1	Dhx9	3110045C21Rik	Tor1aip2
		Ccdc107	Tor1aip1	Cfap126	2810025M15Rik
		Glipr2	Zbtb37	Apoa2	Cryzl2
		1700055D18Rik	Gm51663	Adamts4	Cop1
		Nr4a3	Tiprl	Dedd	Mrps14
		Trim32	Dcaf6	Usf1	Rc3h1
		Gm13290	Mpzl1	F11r	Gas5
		Gm13289	Pbx1	Alyref2	Snord47
		Tmem59	Uap1	Tagln2	Cenpl
		Ift25	Fcgr3	Sdccag8	Pigc
		Slc6a9	Mir6546	Zbtb18	Dnm3os
		Inpp5b	Tomm40l	Desi2	Mir199a-2
		Mir698	Chml	Cox20	Vamp4
		AU040320	Opn3	Kif26b	Kifap3
		1700003M07Rik	Cep170	Cdc42bpa	Mettl18
		Gm12974	Adss2	Gm31728	Slc19a2
		Syf2	Hnrnpu	Parp1	Nme7
		Fuca1	Ahctf1	Sde2	Mpc2
		Capzb	Ephx1	Lefty1	Tada1
		Aldh4a1	Nvl	Tmem63a	Cfap126
		Gm13056	1700056E22Rik	Trp53bp2	Mpz
		Agmat	Flvcr1	Aida	Apoa2
		Lzic	Ppp2r5a	Dusp10	Adamts4
		B4galt1	Dtl	Bpnt1	Usf1
		Atosb	Mir205	Eprs1	Tagln2
		Rmrp	Mir205hg	Gm35546	Sdccag8
		Zbtb5	Nmt2	Ptpn14	Zbtb18
		Tbc1d2	Cdnf	A230020J21Rik	Desi2
		Cdkn2b	Vim	Ints7	Cox20
		Jun	Stam	Gm10516	Efcab2
		Tceanc2	Plxdc2	Mybl1	Kif26b
		Lrrc42	Mllt10	Vcpip1	Cnst
		Kdm4a	Mir7655	Arfgef1	Acbd3
		Rlf	Commd3	Ncoa2	Sde2
		Cap1	Spag6	Rpl7	Pycr2
		Adprs	4930426L09Rik	Eloc	Srp9
		Ncdn	Thnsl1	Jph1	Trp53bp2
		Zscan20	Pnpla7	Tram2	Aida
		Sesn2	Lcn5	Ogfrl1	Taf1a
		Srrm1	0610009E02Rik	Fam135a	Dusp10
		Nmnat1	Brd3os	4931408C20Rik	Ptpn14
		Mib2	Mrps2	Ptp4a1	A230020J21Rik
		Rnf4	Ttf1	Bend6	D730003I15Rik
		Grk4	Cercam	Ccdc115	Ints7
		Psapl1	Odf2	Uggt1	Lpgat1
		Ccdc96	Sptan1	Lman2l	Nek2
		Cpeb2	Phyhd1	Gm33454	Slc30a1
		9230114K14Rik	Ntmt1	Ankrd39	Gm10516
		Fip1l1	Usp20	Sema4c	A130010J15Rik
		Thap6	Ass1	Tmem131	Mybl1
		Oasl1	Prrc2b	Coa5	Vcpip1
		Med13l	Ptges2	Tsga10	Arfgef1
		Ddx54	Naif1	Txndc9	Ncoa2
		Gpn3	Ptrh1	Rev1	Rpl7
		Mlxip	Angptl2	Tbc1d8	Jph1
		Ogfod2	Rabgap1	Gm3646	Ogfrl1
		Kctd7	Dcaf17	Tgfbrap1	Sdhaf4
		Abhd11	Dync1i2	Tex30	Fam135a
		Tbl2	Map3k20	Poglut2	4931408C20Rik
		Brat1	Pjvk	Nabp1	Ptp4a1
		Zkscan5	Itprid2	Gm17767	Bag2
		Gm21149	Med19	Gls	Uggt1
		Spon2	Fnbp4	Sf3b1	Kansl3
		Slbp	A330069E16Rik	Hspd1	Gm33454
		Nop14	Pex16	Ppil3	Ankrd39
		Tada2b	Commd9	Orc2	Tmem131
		Dhx15	Fmn1	Tmem237	Mgat4a
		Cenpc1	Eif2ak4	Als2	Tsga10
		Rchy1	Stard9	Sumo1	Txndc9
		Ulk1	AV039307	Wdr12	Rev1
		Svop	Pdia3	Raph1	Tbc1d8
		Gm13822	Dut	Ndufs1	Gm3646
		Rita1	Stard7	Klf7	Tgfbrap1
		Sh2b3	Bcl2l11	Mettl21a	Uxs1
		Fam216a	Tmem87b	2810408I11Rik	Tex30
		Abcb9	Gm14023	Fzd5	Poglut2
		Limk1	Pank2	Idh1	Nabp1
		Hip1	Slx4ip	Kansl1l	Gls
		Orai2	Dstn	Ikzf2	Inpp1
		Zfp113	Cfap61	Bard1	Asdurf
		Mir25	Kiz	Aamp	Asnsd1
		Iqce	Gzf1	Tmbim1	Sf3b1
		Zkscan14	Gins1	Zfp142	Hspd1
		Ubl3	Csnk2a1	Cryba2	Ppil3
		Exoc4	Ttll9	Nhej1	Orc2
		Luc7l2	Cbfa2t2	Cnppd1	Hycc2
		Zyx	Chmp4b	Glb1l	Trak2
		Mad2l1	Raly	A630095N17Rik	Tmem237
		C87436	Ergic3	Dnpep	Als2
		Gm15612	Fam83d	Chpf	Sumo1
		Fbln2	Dhx35	Epha4	Raph1
		Setmar	Top1	Serpine2	Ino80d
		Edem1	Srsf6	Cul3	Klf7
		Setd5	Sys1	Pid1	Mettl21a
		Ogg1	Ube2c	Dner	2810408I11Rik
		Cdca3	Pcif1	Sp140l1	Fzd5
		Etv6	Zfas1	Sp110	Idh1
		H2aj	Snord12	Snord82	Kansl1l
		Aebp2	Gm14321	Ncl	Bard1
		Sspn	Fam210b	Pde6d	Pecr
		Pdk4	Stx16	Hjurp	Aamp
		Slc25a13	Osbpl2	Arl4c	Zfp142
		Bmt2	Rps21	Per2	Nhej1
		Tcf7l1	Mir3091	Hdac4	Atg9a
		Ino80b	Mrgbp	Ndufa10	A630095N17Rik
		Dguok	Msantd7	Pask	Dnpep
		Mxd1	Hspa14	Hdlbp	Chpf
		Abtb1	Rsu1	Stk25	Mir6352
		Gt(ROSA)26Sor	Stamos	Thap4	Serpine2
		Plxnd1	Pip4k2a	Gm7160	Pid1
		Usp5	Enkur	Gm20753	Snord82
		Kmt5c	Arrdc1	Kdsr	Ncl
		Bbc3	Mrpl41	Dsel	Hjurp
		Gm29443	Tubb4b	Ralb	Ilkap
		Mill2	Paxx	Tmem177	Hdac4
		Opa3	Camsap1	2900009J06Rik	Ndufa10
		Rps19	Sec16a	Zranb3	Hdlbp
		Coq8b	Pierce1	Dars1	Stk25
		Mir3569	Zdhhc12	Cd55	Pign
		Rhpn2	BC005624	Dyrk3	Gm7160
		Rras	Uck1	Srgap2	Gm20753
		Nomo1	Slc25a25	Tmcc2	Kdsr
		Aen	Ttc16	6030442K20Rik	Dsel
		Prcp	Garnl3	Mdm4	Ralb
		Fam168a	Rabepk	Zbed6	Tmem177
		Fchsd2	Psmd5	Zc3h11a	Dbi
		Pgap2	Rab14	Btg2	Actr3
		Armc5	Ggta1	Ppp1r12b	2900009J06Rik
		Inpp5f	Pdcl	Ipo9	Zranb3
		Plekha1	Zbtb26	Igfn1	Cd55
		Zranb1	Scai	Camsap2	Dyrk3
		Ptpre	Ppp6c	9230116N13Rik	Srgap2
		Mgmt	Gtdc1	Nek7	Mdm4
		Glrx3	Spc25	Ro60	Sox13
		Zfp511	Mettl8	Odr4	Snrpe
		Pgghg	Ola1	Swt1	Zbed6
		Tspan4	Gpr155	Rnf2	Zc3h11a
		Cd81	Nfe2l2	2810414N06Rik	Btg2
		Ppp1r12c	Prkra	Smg7	Ppp1r12b
		Ccdc9	Tmx2	Lamc1	Timm17a
		Arhgap35	Zdhhc5	Gm9530	Camsap2
		Relb	Ddb2	Ier5	9230116N13Rik
		Hnrnpul1	Hsd17b12	Xpr1	Cdc73
		Kmt2b	Prr5l	Cep350	Ro60
		Cpt1c	Cat	Tor1aip1	Rgs2
		Scaf1	Ano3	Tor3a	Ptgs2os
		Bax	Arhgap11a	Cacybp	Odr4
		Chaserr	Fsip1	Zbtb37	Swt1
		Iqgap1	Cdan1	Prdx6	Rnf2
		Eed	Ttbk2	Suco	2810414N06Rik
		Ddias	Catsper2	Dnm3	1700025G04Rik
		Rnf169	Trpm7	Mettl13	Lamc1
		Nup98	Ckap2l	Gorab	Dhx9
		Or55b3	Pcna	Gm51663	C230024C17Rik
		Fhip1b	Tmx4	Tiprl	Gm9530
		Galnt18	Mkks	Dcaf6	Qsox1
		9130023H24Rik	Bfsp1	Mpzl1	Tor1aip1
		9430038I01Rik	Crnkl1	Pou2f1	Tor3a
		Cfap46	Ralgapa2	Mgst3	Rasal2
		Adam8	Abhd12	Pbx1	Cacybp
		Tubgcp2	Fam110a	Hsd17b7	Zbtb37
		Mir210	Rbck1	Uap1	Dars2
		Pidd1	Sox12	Fcgr3	Prdx6
		Polr2l	1700030C14Rik	Mir6546	Suco
		R74862	Bcl2l1	Tomm40l	Mettl13
		Evi5l	Dusp15	Ndufs2	Gm51663
		Zfp958	Pdrg1	Gm26641	Firrm
		Abhd13	E2f1	Dusp23	Blzf1
		Agpat5	Eif2s2	Ifi211	Tiprl
		Vps36	Ahcy	Grem2	Dcaf6
		Tm2d2	Gss	Chml	Mpzl1
		Acsl1	Mmp24os1	Opn3	Pou2f1
		Casp3	6430550D23Rik	Cep170	Pogk
		AA386476	Ndrg3	Adss2	Pbx1
		Gm51573	Blcap	Ahctf1	Uap1
		Mfap3l	Chd6	Coq8a	Uhmk1
		Nek1	Pltp	Psen2	Fcgr3
		Ell	Elmo2	Ephx1	Mir6546
		Rab8a	Sulf2	Nvl	Sdhc
		Asf1b	Prex1	Degs1	Tomm40l
		Rfx1	Stau1	Capn2	Ndufs2
		Fbxw9	Znfx1	Brox	Ppox
		Mir7070	B4galt5	1700056E22Rik	Dusp23
		Orc6	Nfatc2	Mtarc2	Fh1
		Chd9	Zfp64	Iars2	Chml
		Mmp2	Prelid3b	Tgfb2	Opn3
		Nup93	Gm14325	Vash2	Cep170
		Rspry1	Mtfr1	Flvcr1	Adss2
		Edc4	Hltf	Atf3	Hnrnpu
		4930517G24Rik	1700125G22Rik	Ppp2r5a	Tfb2m
		Mon1b	Mynn	Dtl	Ahctf1
		Mir7687	4930429B21Rik	Rcor3	Coq8a
		Zfpm1	Pik3ca	Mir205	Ephx1
		9330133O14Rik	Zfp639	Mir205hg	Capn2
		Lig4	Actl6a	Gm16897	Brox
		Ckap2	Ndufb5	Nmt2	Mia3
		Adam9	Ttc14	Dclre1c	1700056E22Rik
		Letm2	1810062G17Rik	Cdnf	Tgfb2
		2310008N11Rik	Afg2a	Nudt5	Cenpf
		Mak16	Hspa4l	Gm13267	Smyd2
		Primpol	Gm2011	Gm13293	Flvcr1
		Stox2	Larp1b	Ankrd16	Atf3
		Ing2	Proser1	E030013I19Rik	Ppp2r5a
		Zfp866	Sohlh2	Pter	Dtl
		Gatad2a	Rnf13	Vim	1700034H15Rik
		Slc25a42	4930593A02Rik	Stam	Traf5
		Usp38	Rap2b	Plxdc2	Rcor3
		Gm10644	Serpini1	Commd3	Mir205
		A230103J11Rik	4930589L23Rik	Msrb2	Mir205hg
		Vps35	4930579G24Rik	Otud1	Cr1l
		4921524J17Rik	Gask1b	Gm13375	Nmt2
		N4bp1	Plrg1	Thnsl1	Cdnf
		Aktip	Gatb	Pdss1	Sephs1
		Psme3ip1	Lrba	Acbd5	Nudt5
		Got2	Mrpl24	Yme1l1	Gm13267
		Matcap1	Cct3	Pnpla7	Upf2
		Smpd3	Khdc4	Nsmf	Gm13293
		Mvd	Pygo2	Tprn	Il15ra
		Irf2bp2	4933434E20Rik	Anapc2	Ankrd16
		Smarca4	Them4	Lcn5	Vim
		Zfp809	Tdrkh	Bmyc	Stam
		Thyn1	Mcl1	0610009E02Rik	Plxdc2
		Mir100hg	H3c14	Rpl7a	Gm17762
		Btg4	H2bc18	Stkld1	Mllt10
		Poglut3	Rnf115	Brd3os	Mir7655
		Rcn2	Prkab2	Wdr5	Commd3
		Uchl4	Trim45	Gm13421	4930426L09Rik
		Csnk1g1	Dennd2c	Col5a1	Msrb2
		Rps27l	Rsbn1	Mrps2	Thnsl1
		Irak1bp1	Gm38412	Ttf1	Pdss1
		Plod2	Inka2	Setx	Acbd5
		Nphp3	Psrc1	Cercam	Yme1l1
		Acad11	Extl2	Odf2	Pnpla7
		Poc1a	Alg14	Endog	Tprn
		Abhd14b	Papss1	Lrrc8a	Man1b1
		Mir6236	Ube2d3	Ptpa	Sapcd2
		Gm51701	Ddit4l	Ntmt1	Fbxw5
		Mir1946b	H2az1	Usp20	Lcn5
		Acad8	Lamtor3	Gpr107	0610009E02Rik
		Ei24	Selenof	Ass1	Gm35978
		Ankk1	Fubp1	Abl1	Stkld1
		Pts	Lrriq3	Aif1l	Brd3os
		Sik2	Mrps28	Prrc2b	Gm13421
		Mir34c	Rbis	Pomt1	Rxra
		Mir34b	Ect2	Golga2	Col5a1
		Acat1	Actrt3	Mir3154	Mrps2
		2700012I20Rik	Zmat3	Mir199b	Tsc1
		2300009A05Rik	Mrpl47	Ptges2	Ddx31
		Trip4	Anxa5	Naif1	Ttf1
		Aph1b	Mir7009	Eeig1	Setx
		Eef1a1	Ccna2	Pip5kl1	Cercam
		B430319G15Rik	Nudt6	St6galnac4	Odf2
		Ppp2r3a	Ankrd50	Eng	Gle1
		Cdv3	Mfsd8	Tor2a	Set
		Gm33054	Pgrmc2	Ptrh1	Lrrc8a
		Uba5	Maml3	Gm13524	Nup188
		Abhd14a	Nhlrc3	Angptl2	Dolpp1
		Manf	Pfn2	Hspa5	Ntmt1
		Mapkapk3	Siah2	Cntrl	Usp20
		Gm39429	Ccnl1	Dab2ip	Ass1
		Pdcd6ip	Gm6634	Morn5	Abl1
		Gpd1l	Pdcd10	Mrrf	Aif1l
		Ulbp3	Fnip2	Rabgap1	Prrc2b
		Txlnb	Etfdh	Wdr38	Mir3154
		Ifngr1	Tmem144	Mbd5	Mir199b
		5930403N24Rik	Prcc	Epc2	Ptges2
		Gja1	Tsacc	Pkp4	Naif1
		Lims1	Slc25a44	B3galt1	Eeig1
		Ascc1	Sema4a	Dcaf17	St6galnac4
		Specc1l	Lmna	Hat1	Eng
		2610028H24Rik	Adam15	Pdk1	Ptrh1
		Cdc34	Ubap2l	Map3k20	Gm13524
		Ptbp1	Snapin	Sp3os	Angptl2
		Izumo4	1700040D17Rik	Scrn3	Hspa5
		Cactin	Zfp687	4930445N08Rik	B3galt9
		Tdg	Polr3c	Hnrnpa3	Cntrl
		1810014B01Rik	Mab21l3	Agps	Morn5
		Ikbip	Magi3	Pjvk	Mrrf
		Phlda1	Rbm15	4930440I19Rik	Rabgap1
		Zfc3h1	Gstm1	Itga4	Nek6
		Rnf41	Cyb561d1	Itprid2	Mbd5
		Zbtb2	Gm12522	Dnajc10	Epc2
		Mtrf1l	Gpsm2	Zc3h15	Tnfaip6
		Ulbp1	Rnpc3	Med19	Arl6ip6
		Marcks	Slc30a7	Nup160	4930555B11Rik
		Foxo3	Agl	Mtch2	Pkp4
		Ddit4	4930539J05Rik	Gm39874	Psmd14
		Anapc16	Gm43403	Lrp4	Cers6
		Zfp365	Hs2st1	Pex16	Bbs5
		Pcbp3	Ccn1	Apip	Dync1i2
		E130317F20Rik	Rpf1	A930018P22Rik	Metap1d
		Sbno2	Dnajb4	Cstf3	Pdk1
		Gamt	Fpgt	Lgr4	Map3k20
		Mob3a	Cth	Ccdc34	Sp3os
		Apaf1	Chchd7	Lpcat4	Scrn3
		Glipr1	Trp53inp1	Slc12a6	Hnrnpa3
		Rab21	Virma	Katnbl1	Rbm45
		Tmem19	1700123M08Rik	Aven	Pjvk
		Thap2	Pip4p2	Fmn1	4930440I19Rik
		Mdm2	Nbn	Spred1	Itprid2
		Rxylt1	A530072M11Rik	Eif2ak4	Zc3h15
		Nabp2	Casp8ap2	Ivd	Med19
		Pisd-ps1	Rngtt	Rad51	Nup160
		Ccm2	Akirin2	Zfyve19	Fnbp4
		Rab1a	Aco1	Chac1	Mtch2
		Sertad2	Smim27	Oip5os1	Gm39874
		Rtn4	Dnaja1	Rtf1	A330069E16Rik
		Nudcd2	Mir207	Mga	Pex16
		Ebf1	Chmp5	Mapkbp1	2810002D19Rik
		Phykpl	Ubap1	Haus2	Traf6
		Gm2a	Ccdc107	Stard9	Apip
		G3bp1	Glipr2	AV039307	Elf5
		Trim11	1700055D18Rik	Adal	A930018P22Rik
		Drc3	Tgfbr1	Pdia3	Cstf3
		Tvp23b	Nipsnap3b	Serf2	Gm38521
		Ctc1	Rad23b	B2m	Gm9342
		Trp53	Ugcg	Gm39918	Mpped2
		Gabarap	Slc31a1	Afg2b	Ccdc34
		Med11	Prpf4	Dut	Slc12a6
		Mink1	Trim32	Tmem127	Fmn1
		Rnft1	Snapc3	Stard7	Cdin1
		B230206L02Rik	Gm13286	Bcl2l11	D330050G23Rik
		Gm53	Gm13283	Tmem87b	Fam98b
		Nbr1	Gm13285	Zc3h6	Eif2ak4
		Nmt1	Gm13287	Slc20a1	Inafm2
		Prkar1a	Usp1	Gm14023	Knstrn
		Mfsd11	Leprot	Vps16	Rad51
		Birc5	Mier1	Ptpra	Gm14137
		Baiap2	Tmem59	Ap5s1	Zfyve19
		Bahcc1	Ift25	Mavs	Chac1
		Snhg15	Ndc1	Prn	Chp1
		Slc1a4	Coa7	Prnp	Oip5os1
		Fgf18	Tut4	Cds2	Mga
		Hmmr	Stil	Plcb1	Mapkbp1
		Ccng1	Gpbp1l1	Slx4ip	Haus2
		Ltc4s	Ccdc163	Btbd3	Adal
		Cdc42se2	Eif2b3	Ism1	Pdia3
		Atox1	Eri3	Macrod2	Eif3j1
		Pemt	P3h1	Dstn	B2m
		Tom1l2	Mycbp	Dtd1	Trim69
		Wrap53	Inpp5b	Cfap61	Gm39918
		Tmem95	Mir698	Kiz	Galk2
		Traf4	Airim	Xrn2	Dtwd1
		Elobl	Sfpq	Entpd6	Usp8
		Gm11532	Smim12	Gins1	Blvra
		Fbxl20	Yars1	Srxn1	Stard7
		Stat3	Zbtb8os	Tpx2	Bcl2l11
		Brca1	Bsdc1	Ttll9	Tmem87b
		Dcakd	Marcksl1	Tm9sf4	Zc3h6
		Pitpnc1	1700003M07Rik	Asxl1	Chchd5
		Wipi1	Snrnp40	Mapre1	Slc20a1
		Srsf2	Map3k6	Bpifa1	Gm14023
		2900052L18Rik	Gm12974	Cbfa2t2	Stk35
		Gm4419	Pafah2	Chmp4b	Mrps26
		Rn7s1	Hnrnpr	Raly	Cdc25b
		Jkamp	Ece1	Dynlrb1	Ap5s1
		Susd6	Ddost	Trp53inp2	Mavs
		Lin52	Capzb	Acss2	Pank2
		Gstz1	Aldh4a1	Ergic3	Prn
		Dglucy	Arhgef19	Cnbd2	Prnp
		Siva1	Agmat	Myl9	Cds2
		Crip2	Masp2	Rpn2	Slx4ip
		Zfp386	Lzic	Vstm2l	Macrod2
		Slc66a3	Ctnnbip1	Ralgapb	Kif16bos
		Ywhaq	Gpr157	Fam83d	Dstn
		Eapp	Rpl22	Dhx35	Pet117
		Rps29	Morn1	Top1	Kat14
		Rn7s2	Faap20	Lpin3	Polr3f
		L3hypdh	Nadk	Srsf6	Sec23b
		Aldh6a1	Slc35e2	Ift52	Rin2
		Gm26698	Ssu72	0610039K10Rik	Cfap61
		Pomt2	C1qtnf12	Ywhab	Xrn2
		Nudt14	Dhrsx	Sys1	Nxt1
		Brf1	Plag1	Ube2c	Gzf1
		F930026P19Rik	Nsmaf	Snx21	Srxn1
		Idi1	Dpy19l4	Zswim3	Csnk2a1
		Heatr1	Pdp1	Zfp335os	Id1
		B3galnt2	Ripk2	Arfgef2	Ttll9
		Mplkip	Wwp1	Cse1l	Tm9sf4
		H2bc22	Ufl1	Zfas1	Asxl1
		Psmg4	Manea	Snord12	Cbfa2t2
		Gm2233	Topors	Gm14321	Raly
		Ptdss1	Gm6297	Ptpn1	Dynlrb1
		Slc12a7	B4galt1	Mocs3	Acss2
		Mir682	Bag1	Fam210b	Cep250
		Dhfr	Myorg	Cstf1	Spag4
		Cert1	Enho	Rab22a	Romo1
		Smim15	Sigmar1	Stx16	Phf20
		Plk2	Ccl27a	Adrm1	Cnbd2
		Plpp1	Rmrp	Rps21	Myl9
		Sugct	Zbtb5	Mir3091	Rab5if
		H2ac22	Tbc1d2	Gid8	Rpn2
		Eci2	Txn1	Rpp38	Ctnnbl1
		Ptpdc1	Fkbp15	Meig1	Ralgapb
		Rnf44	Cdc26	Suv39h2	Actr5
		Tut7	Akna	Msantd7	Fam83d
		Mterf3	Cdk5rap2	Hspa14	Dhx35
		Msh3	Megf9	Cdc123	Top1
		Polk	Gm12602	Sec61a2	Lpin3
		Hmgcr	Dnai4	Echdc3	Srsf6
		Kat6b	Slc35d1	Rbm17	Ift52
		Eaf1	Tceanc2	Fbh1	2900093K20Rik
		Rnase4	Lrrc42	Itga8	2310001K24Rik
		Ang	Zyg11b	Rsu1	0610039K10Rik
		Il25	Zfyve9	Trdmt1	Ywhab
		Gmpr2	Osbpl9	Stamos	Stk4
		Zmym2	Tmem69	Dnajc1	Sys1
		Tnfrsf10b	Mmachc	Gm3230	Ube2c
		Ccdc122	Kdm4a	Arhgap21	Snx21
		Saysd1	AU022252	Enkur	Zswim3
		Mettl6	Ctps1	Abi1	Pcif1
		Ghitm	Rlf	Mastl	Zfp335os
		Efs	Cap1	Arrdc1	Cd40
		Nedd8	Cdca8	Mrpl41	Gm29679
		Ripk3	Adprs	Tubb4b	Cse1l
		Extl3	Zscan20	Ssna1	Zfas1
		Rb1	S100pbp	Paxx	Snord12
		Lacc1	Rbbp4	Phpt1	Slc9a8
		Dzip1	Hdac1	Rabl6	Gm14321
		Pop1	Zcchc17	Camsap1	Ptpn1
		Eny2	Sesn2	Ubac1	Fam210b
		Ndufb9	Cep85	Tmem250-ps	Cass4
		Pvt1	Pdik1l	Qsox2	Rtf2
		Tef	Mtfr1l	Sec16a	Rae1
		Gtse1	Maco1	Notch1	Rab22a
		Zbed4	Clic4	Snora43	Stx16
		Creld2	Srrm1	Snhg7	Lsm14b
		Cacnb3	Crocc	Snora17	Ss18l1
		Tmbim6	Szrd1	Med22	Mtg2
		Dazap2	Nmnat1	Surf4	Osbpl2
		Gm36246	Vamp3	Slc2a6	Adrm1
		Sp1	Camta1	Pierce1	Rps21
		Tarbp2	Phf13	Gtf3c5	Mir3091
		Hoxc6	Zbtb48	Zdhhc12	Zgpat
		Rida	Rer1	Spout1	Polr3k
		Rrm2b	Gm16008	1700084E18Rik	Msantd7
		Azin1	Tmem60	Crat	Hspa14
		Nudcd1	Fam185a	BC005624	Cdc123
		Derl1	Armc10	D330023K18Rik	Sec61a2
		Zhx1	Abcb8	Gm13427	Gata3un
		Klhl38	Nub1	Swi5	Gata3
		Tatdn1	Ube3c	Slc25a25	Fbh1
		Myh9	Gm4961	Fpgs	Mindy3
		Nptxr	Hadhb	Ttc16	Rsu1
		Gm17597	Selenoi	Stxbp1	Trdmt1
		Cenpm	Atraid	Slc2a8	Hacd1
		Poldip3	Ppp1cb	Garnl3	Stamos
		Alg12	Tacc3	Pbx3	Dnajc1
		Plxnb2	Rnf4	Rab14	Pip4k2a
		Snora2b	Grk4	Stom	Enkur
		Tuba1b	Mir3097	Ggta1	Abi1
		C330013E15Rik	Ccdc96	Gm13446	Mastl
		Aaas	Cpeb2	Ndufa8	Mrpl41
		Map3k12	9230114K14Rik	Rbm18	Tubb4b
		Nubp1	Anapc4	Pdcl	Grin1
		Bfar	Slain2	Zbtb26	AA543186
		Pphln1-ps1	Ociad1	Psmb7	Paxx
		A930007A09Rik	Dancr	Scai	C8g
		Gm46567	Snora26	Ppp6c	Traf2
		Kpna1	Paics	Orc4	Phpt1
		Mix23	Polr2b	Rnd3	Rabl6
		Gsk3b	Utp3	Rbm43	Camsap1
		Cd80	Thap6	Rprm	Ubac1
		4930404I05Rik	Cops4	Ccdc148	Qsox2
		Ifnar1	Nudt9	Ttc21b	Sec16a
		Dop1b	Mir5619	Spc25	Notch1
		Morc3	Rpap2	Mettl8	Snora43
		Carhsp1	Ccdc18	Slc25a12	Snhg7
		Txndc11	Zfp605	Sp3	Snora17
		Cpped1	Gm15559	Ola1	Surf4
		Acap2	Tpst2	Cir1	Rexo4
		Fam162a	Ficd	Gpr155	Slc2a6
		BC031361	Ung	Atf2	Vav2
		4932412D23Rik	Mvk	Atp5mc3	Brd3
		Tbc1d23	Oasl1	Lnpk	Pierce1
		Synj1	Taok3	Gm39859	Gtf3c5
		Rcan1	Tbx3	Nfe2l2	Gtf3c4
		Gtf2h5	Iqcd	Prkra	Zdhhc12
		Dynlt1b	Ddx54	Gm13710	Zer1
		Rps6ka2	Gpn3	Tmx2	Kyat1
		Zfp97	Mlxip	Zdhhc5	1700084E18Rik
		Zfp52	Kntc1	Slc39a13	Dolk
		Zfp760	Ogfod2	Dgkz	Tor1a
		Noxo1	Mtrfr	Cd82	BC005624
		Hagh	Cct6a	Alkbh3	Gm13427
		Crebrf	Vkorc1l1	Hsd17b12	Slc25a25
		Def6	Abhd11	Iftap	Fpgs
		Cdkn1a	Tbl2	Cd44	Ttc16
		Pknox1	Por	Pdhx	Stxbp1
		Zbtb22	4933404O12Rik	Cat	Garnl3
		Wdr46	Fis1	Nat10	Ralgps1
		Tap1	Gm20605	Caprin1	Fbxw2
		Gm32655	Lrch4	D430041D05Rik	Psmd5
		Gm26917	LOC122152371	Hipk3	Rab14
		Kat2b	Spacdr	Qser1	Stom
		Trip10	Zcwpw1	Ano3	Ggta1
		Ppm1b	Dnaaf5	Emc4	Ndufa8
		Pisd-ps2	Sun1	Arhgap11a	Rbm18
		Serac1	Brat1	Zfp770	Pdcl
		Gm3255	Dmrt1i	Fsip1	Zbtb6
		Gm52298	Zkscan5	Srp14	Zbtb26
		Ccnf	Rasl11a	Ccdc9b	Psmb7
		Gfer	1700028E10Rik	Dnajc17	Scai
		Fahd1	Phtf2	Ino80	Ppp6c
		Mapk8ip3	Ptpn12	Ehd4	Gtdc1
		Rab40c	Ccdc146	Lrrc57	Gm13470
		Trp53cor1	Fbxl13	Cdan1	Orc4
		Pfdn6	Napepld	Ttbk2	Gm46741
		Psmb9	Hycc1	Lcmt2	Stam2
		Mir6972	Atg9b	Catsper2	Prpf40a
		Cfb	Fastk	Spg11	Rprm
		Hspa1b	Rheb	Fbn1	BB557941
		Abcf1	Paxip1	Cep152	Ccdc148
		Khsrp	Hadha	A630026N12Rik	Baz2b
		Gpr108	Slc5a6	Gabpb1	Ttc21b
		Gm36201	Tmem129	Trpm7	Spc25
		1110020A21Rik	Haus3	Sppl2a	Lrp2
		AW554918	Poln	Ciao1	Sp3
		Ankhd1	Mxd4	Mtln	Ola1
		Rnf14	Nop14	Ckap2l	Cir1
		Gm9949	Lrpap1	Snrpb	Gpr155
		Oacyl	Cpz	Pced1a	Atf2
		Pmaip1	Tada2b	Gm52562	Atp5mc3
		Tpgs2	Wfs1	Avp	Gm39859
		Cdc23	Rab28	Lzts3	Nfe2l2
		Adrb2	Qdpr	Rnf24	Ift70b
		Adnp2	Lcorl	Pcna	Ift70a1
		Cndp2	Dhx15	Tmx4	Prkra
		Pitpnm1	Ugdh	Mkks	Cwc22
		A930001C03Rik	Fryl	Tasp1	Neurod1
		Rin1	Ppat	Flrt3	Gm13710
		Yif1a	Noa1	Bfsp1	Tmx2
		Cyb561a3	Cenpc1	Rrbp1	Zdhhc5
		Fas	Cox18	Crnkl1	Slc39a13
		Marchf5	Rchy1	Ralgapa2	Ddb2
		Kazald1	Naaa	Cst3	Creb3l1
		Nfkb2	5430416N02Rik	3300002I08Rik	Mir7000
		Gsto1	Glmn	Abhd12	Prdm11
		Shoc2	Tmed5	Fam110a	Cd82
		Casp7	Crlf2	Sox12	Alkbh3
		Ndufs8	4930522L14Rik	1700030C14Rik	Hsd17b12
		Rhod	Gtpbp6	Bcl2l1	Ttc17
		Tmem151a	Fbrsl1	Dusp15	Iftap
		Sac3d1	Ep400	Pdrg1	Trim44
		Esrra	Ulk1	2500004C02Rik	Cd44
		Stip1	Svop	E2f1	Pdhx
		Tmem138	Alkbh2	Pxmp4	Caprin1
		Tle4	Mmab	Eif2s2	Hipk3
		Cpeb3	Gm13822	Ahcy	Depdc7
		Bloc1s2	Mlec	Ggt7	Qser1
		Gm26644	Cox6a1	Gss	Eif3m
		Gm35782	Tbx3os1	Mmp24os1	Dnajc24
		Npm3	Tpcn1	6430550D23Rik	Fibin
		4833438C02Rik	Rita1	Rbm39	Ano3
		Calhm2	Sh2b3	Scand1	Zfp770
		Gm30021	Fam216a	Ndrg3	Dph6
		Itprip	Anapc5	Mroh8	Fsip1
		Bbip1	Rsrc2	Blcap	Gpr176
		Gria3	Abcb9	LOC115489488	Ccdc9b
		Erdr1x	Mphosph9	Chd6	Rmdn3
		Akap17a	Sbno1	Jph2	Dnajc17
		Eda2r	Psph	Serinc3	Ino80
		Sts	Galnt17	Acot8	Exd1
			Limk1	Zfp335	Lrrc57
			Hip1	Ncoa5	Cdan1
			Orai2	Elmo2	Lcmt2
			Pop7	Sulf2	Catsper2
			Mospd3	Prex1	Spg11
			Agfg2	Stau1	Cep152
			Mepce	Znfx1	Cops2
			Mir25	Kcnb1	Fam227b
			Prkar1b	B4galt5	A630026N12Rik
			Cox19	Adnp	Gabpb1
			Micall2	Gm20716	Sppl2a
			Iqce	Dpm1	Ncaph
			Radil	Zfp64	Mtln
			Usp42	Aurka	Morrbid
			Baiap2l1	Ppp4r1l-ps	Ckap2l
			Smurf1	Zfp931	Stk35os1
			Zkscan14	Cables2	4930473A02Rik
			Rnf6	Dido1	Avp
			Usp12	Uckl1	Ddrgk1
			Ubl3	Fabp5	Dnaaf9
			Katnal1	E2f5	Rnf24
			Hsph1	4632415L05Rik	Pcna
			N4bp2l2	Hltf	Tmx4
			1110019D14Rik	1700125G22Rik	Mkks
			St7	Eif5a2	Jag1
			Lsm8	Rpl22l1	Tasp1
			Arf5	Mynn	Kif16b
			Snd1	Skil	Bfsp1
			Hilpda	4930429B21Rik	Rrbp1
			Garin1a	Pik3ca	Dzank1
			Exoc4	Zfp639	Crnkl1
			Gm33318	Mfn1	Ralgapa2
			Trim24	Actl6a	Zfp120
			Ubn2	Ndufb5	Fam110a
			Fmc1	Ttc14	Rbck1
			Zyx	Mccc1os	Sox12
			Zfp282	Acad9	1700030C14Rik
			Avl9	Zfp267	Dusp15
			Lancl2	1810062G17Rik	Pdrg1
			Smarcad1	Exosc9	2500004C02Rik
			Mad2l1	Bbs12	Nol4l
			E230016M11Rik	Afg2a	E2f1
			Serbp1	Gm2011	Pxmp4
			Eif2ak3	Larp1b	Eif2s2
			Tmem150a	Pcdh10	Ahcy
			Mob1a	Rab33b	Ggt7
			Cct7	5031434O11Rik	Gss
			Tia1	Foxo1	Edem2
			Gm15612	Rnf13	Mmp24os1
			Txnrd3	Eif2a	Fam83c
			Fbln2	Selenot	Nfs1
			Nr2c2	4930593A02Rik	Scand1
			Kbtbd8	Rap2b	5430405H02Rik
			Setmar	Serpini1	Ndrg3
			Edem1	6430573P05Rik	Mroh8
			Setd5	4930579G24Rik	Ghrh
			Brpf1	Gask1b	Blcap
			Ogg1	Map9	Chd6
			Gm38882	Plrg1	Jph2
			Cdca3	Gm35410	Fitm2
			Mlf2	Fbxw7	Serinc3
			Mrpl51	Lrba	Gm16316
			Etv6	Arhgef11	Tomm34
			Borcs5	Mrpl24	Acot8
			H2aj	Isg20l2	Pltp
			Aebp2	Iqgap3	Zfp335
			Etfrf1	Cct3	Ncoa5
			Sspn	Smg5	Elmo2
			Pon2	Ubqln4	Sulf2
			Pdk4	Arhgef2	Prex1
			Smim30	Gm45927	Stau1
			Gcc1	Clk2	Znfx1
			Chchd3	Entrep3	B4galt5
			Akr1b1	Gm15417	Ube2v1
			Wdr91	Shc1	Peds1
			Cnot4	Pygo2	Adnp
			Mtpn	Ube2q1	Nfatc2
			Creb3l2	4933434E20Rik	Zfp64
			Or2r2	S100a14	Ppp4r1l-ps
			Tcaf2	S100a2	Prelid3b
			Rn4.5s	S100a10	Zfp931
			Pdia4	Them4	Psma7
			Osbpl3	Rfx5	Cables2
			Skap2	Pi4kb	Gmeb2
			Hibadh	Gm16740	Arfrp1
			Vopp1	Cers2	Samd10
			Gadd45a	Arnt	Zc2hc1a
			Rpia	Golph3l	Gm16685
			Kdm3a	Ensa	Ythdf3
			Dnah6	Anp32e	Mtfr1
			Ino80b	H2ac18	1700125G22Rik
			Dguok	H3c14	Nceh1
			Paip2b	H3c13	Rpl22l1
			Pradc1	H2bc18	Mynn
			Abtb1	Ankrd34a	Sec62
			Magi1	Lix1l	Prkci
			Kbtbd8os	Ankrd35	Skil
			Uba3	Pias3	4930429B21Rik
			Gt(ROSA)26Sor	Prkab2	Pik3ca
			Plxnd1	Zfp697	Zfp639
			Csgalnact2	Wars2	Mfn1
			Apobec1	Trim45	Actl6a
			Usp5	Sike1	Ndufb5
			Ptms	Csde1	Ttc14
			Ncapd2	Dennd2c	Zfp267
			Gm15987	Rsbn1	1810062G17Rik
			Mir7649	Phtf1	Bbs12
			Dnai7	Gm38412	Afg2a
			Prpf31	Slc16a1	Spry1
			Cnot3	St7l	Plk4
			Kmt5c	Inka2	Abhd18
			Zfp78	Dram2	Larp1b
			Zfp110	Gm12500	D3Ertd751e
			Zfp446	Amigo1	Rab33b
			Kptn	Psma5	Proser1
			Bbc3	Psrc1	Postn
			Gm29443	Wdr47	Sohlh2
			Ap2s1	Extl2	Rnf13
			Dact3	Sass6	Selenot
			Snrpd2	Alg14	4930593A02Rik
			Opa3	Sec24d	Rap2b
			Smg9	Tram1l1	Mir8120
			Rps19	Camk2d	Ppm1l
			Zfp574	Casp6	Serpini1
			Cic	Papss1	6430573P05Rik
			B9d2	Tbck	4930589L23Rik
			Blvrb	Ube2d3	4930579G24Rik
			Zfp60	Ppp3ca	Gask1b
			Gmfg	Ddit4l	Pdgfc
			Fbxo17	Trmt10a	Map9
			Sirt2	Stpg2	Plrg1
			Hnrnpl	Gbp3	Gm35410
			Yif1b	9530052C20Rik	Tmem154
			Gm5113	Selenof	Gatb
			Mir3569	Odf2l	Lrba
			Rhpn2	Bcl10	Arhgef11
			Zfp619	Cryz	Mrpl24
			Etfb	Lrriq3	Iqgap3
			Ctu1	Wls	Cct3
			Josd2	Pex2	Ubqln4
			Mir7052	Mrps28	Ssr2
			Garin5a	Zfand1	Khdc4
			Vrk3	Rbis	Gm15417
			Akt1s1	Hps3	Pygo2
			Mir707	Ect2	4933434E20Rik
			Tsks	Mir3092	Slc39a1
			Gm15545	Fndc3b	Dennd4b
			Rras	1700112D23Rik	S100a14
			Nosip	Gm32950	S100a2
			Pih1d1	Actrt3	S100a10
			Nomo1	Zmat3	Them4
			Gm32031	Mrpl47	C2cd4d
			Tmem86a	Dcun1d1	Tdrkh
			Ube3a	Mccc1	Rfx5
			Mtmr10	Anxa5	Sema6c
			Mcee	Mir7009	Arnt
			Lins1	Ccna2	Golph3l
			Akap13	Bbs7	Ensa
			Aen	Cetn4	Anp32e
			Abhd2	Nudt6	H2bc21
			Gdpgp1	Ankrd50	H2ac18
			Ttll13	Mfsd8	H3c14
			Stard5	Pgrmc2	H2bc18
			Fzd4	Platr4	Ankrd34a
			Prcp	2610316D01Rik	Ankrd35
			Rsf1	Setd7	Pias3
			Xrra1	Rfxap	Acp6
			Lipt2	Wwtr1	Wars2
			C2cd3	Serp1	Gdap2
			Fam168a	Siah2	Trim45
			Stim1	Slc33a1	Sike1
			Ctr9	Ccnl1	Csde1
			Bmal1	Trim59	Dennd2c
			1110004F10Rik	Kpna4	Bcas2
			4930583K01Rik	Pdcd10	Ap4b1
			Lyrm1	Golim4	Rsbn1
			Lcmt1	Etfdh	Phtf1
			Kdm8	Mnd1	St7l
			Katnip	Fhdc1	Inka2
			Cdipt	Arfip1	Wdr77
			Mylpf	Gm35486	Dram2
			Fbrs	Glt28d2	Gm12500
			Phkg2	Prcc	Psma5
			Rnf40	Mettl25b	Psrc1
			Inpp5f	1700113A16Rik	Wdr47
			Plekha1	Tsacc	Clcc1
			Lhpp	Tmem79	Dbt
			Zranb1	Lmna	Sass6
			Ptpre	Lamtor2	Alg14
			Mgmt	Fdps	Cnn3
			Glrx3	Adam15	Bcar3
			Inpp5a	Zbtb7b	1810037I17Rik
			Ric8a	Cks1b	Tram1l1
			Rplp2	4632404H12Rik	Zgrf1
			Snora52	Il6ra	Papss1
			Cd81	Ubap2l	Ints12
			Tssc4	Ints3	Cenpe
			Dhcr7	Snapin	Ube2d3
			Tfpt	Crct1	Ppp3ca
			Ppp1r12c	Riiad1	Ddit4l
			Hspbp1	Snx27	H2az1
			Ube2s	Zfp687	Trmt10a
			Ccdc9	Gabpb2	Adh7
			Arhgap35	Anxa9	Stpg2
			9330104G04Rik	Rprd2	Gbp7
			Ccdc61	Ciart	Kyat3
			Qpctl	Gm46815	9530052C20Rik
			Relb	H4c14	Selenof
			Tomm40	Polr3gl	Odf2l
			Bcam	Gja8	Bcl10
			Bcl3	Bcl9	Fubp1
			Hnrnpul1	Mab21l3	Lrriq3
			Sptbn4	Hipk1	Zranb2
			Supt5	Phtf1os	Ankrd13c
			Samd4b	Magi3	Pex2
			Nfkbib	Lrig2	Il7
			Gm19897	Capza1	Pag1
			Zfp146	Cttnbp2nl	Rbis
			Kmt2b	Ddx20	Armc1
			Rbm42	Cept1	Pde7a
			Scn1b	Rbm15	Hps3
			Zfp715	Ahcyl1	Ect2
			Clec11a	Gstm4	Mir3092
			Emc10	Ampd2	Gm32950
			Zfp473	Gm12522	Actrt3
			Tbc1d17	Tmem167b	Zmat3
			Ap2a1	Gpsm2	Mrpl47
			Cpt1c	Stxbp3	Dnajc19
			Prmt1	Prpf38b	Anxa5
			Scaf1	Rnpc3	Mir7009
			Prr12	Slc30a7	Ccna2
			Prrg2	Ptbp2	Cetn4
			Fcgrt	Rwdd3	Nudt6
			Aldh16a1	Tlcd4	Ankrd50
			Bax	Abcd3	6430590A07Rik
			Spty2d1	Usp53	Pgrmc2
			Klf13	Cyp2u1	Platr4
			Fan1	Aimp1	Sclt1
			Mphosph10	Cisd2	Slc7a11
			Asb7	4930539J05Rik	Elf2
			Arrdc4	Mttp	Ndufc1
			Chaserr	Metap1	Nhlrc3
			Mfge8	Rap1gds1	Wwtr1
			Gm31510	Pkn2	Siah2
			Idh2	Hs2st1	Slc33a1
			Cib1	Ccn1	Ssr3
			Iqgap1	Acadm	Ccnl1
			Sec11a	Tyw3	Lxn
			3110040N11Rik	Tnni3k	Trim59
			Hdgfl3	Fpgt	Pdcd10
			Gm16638	Gm46840	Golim4
			Tmem135	Chchd7	Fnip2
			Eed	Trp53inp1	Etfdh
			Pcf11	Ccne2	Gucy1a1
			Ddias	Virma	Mnd1
			Aamdc	1700123M08Rik	Arfip1
			Tsku	Triqk	Snord73b
			Emsy	Pip4p2	Rps3a1
			Uvrag	Tmem64	Prcc
			Neu3	Nbn	1700113A16Rik
			Rnf169	A530072M11Rik	Tsacc
			Ppme1	Rmdn1	Pmf1
			Atg16l2	Usp45	Slc25a44
			Rhog	Fbxl4	Lmna
			Or55b3	Mms22l	Lamtor2
			Fhip1b	Epha7	Syt11
			Tmem41b	Casp8ap2	Msto1
			Zbed5-ps	Lyrm2	Fdps
			Galnt18	Rngtt	Slc50a1
			4930543E12Rik	Aco1	Adam15
			Btbd10	Smim27	Zbtb7b
			1700003G18Rik	Dnaja1	Il6ra
			Plekha7	Mir207	Ubap2l
			Smg1	Chmp5	Ints3
			Dcun1d3	Ubap1	Snapin
			Gtf3c1	Nudt2	Chtop
			Atxn2l	Dnai1	1700040D17Rik
			Eif3c	Ccl21d	Snx27
			Taok2	Dnajb5	Zfp687
			Cdiptos	Ccdc107	Psmd4
			Tbc1d10b	Creb3	Pip5k1a
			Dctpp1	Tmem8b	Setdb1
			Zfp747	Reck	Rprd2
			Zfp688	Glipr2	Prpf3
			Cfap119	Grhpr	Gm46815
			Tial1	1700055D18Rik	Bola1
			Fam53b	Anp32b	H2ac20
			9430038I01Rik	Tgfbr1	H3c15
			Bet1l	Nr4a3	H2ac19
			Mir210	Invs	Polr3gl
			Gatd1	Cavin4	Bcl9
			Pidd1	Zfp189	Chd1l
			Tollip	Nipsnap3b	Wdr3
			R74862	Slc44a1	Mab21l3
			Cars1	Rad23b	Dclre1b
			Nadsyn1	Ugcg	Phtf1os
			Evi5l	Hsdl2	Magi3
			Snapc2	Slc31a1	Lrig2
			Ccl25	Prpf4	Capza1
			Zfp958	4933430I17Rik	Cttnbp2nl
			Abhd13	Orm1	Atp5pb
			Tmco3	Tmem268	Cept1
			Upf3a	Trim32	Rbm15
			Agpat5	C630043F03Rik	Ahcyl1
			Vps36	Snapc3	Csf1
			Tm2d2	Ccdc171	Gstm1
			Rnf170	Cntln	Ampd2
			Zfp703	Dennd4c	Cyb561d1
			Mboat4	Focad	Atxn7l2
			Pcm1	Gm13286	Gm12522
			Cenpu	Gm13283	Sars1
			Casp3	Gm13290	Tmem167b
			AA386476	Gm13289	Gpsm2
			Aga	Gm13272	Stxbp3
			Gm51573	Ifnz	Rnpc3
			Mfap3l	Gm13276	Mfsd14a
			Hpf1	Gm13278	Ptbp2
			Nek1	Gm13275	Abcd3
			Ints10	Gm13279	4933405D12Rik
			Pbx4	Gm13285	Usp53
			Mef2bl	Gm13287	Snhg8
			Borcs8	Tek	Snora24
			Sugp2	Usp1	Larp7
			Ell	Alg6	Alpk1
			Lsm4	Leprot	Mcub
			Jund	Sgip1	Cyp2u1
			Rab3a	Mier1	Gstcd
			2010320M18Rik	Oma1	Cisd2
			Myo9b	Tmem59	4930539J05Rik
			Babam1	Ift25	Gm4861
			Mvb12a	Yipf1	Gm43403
			Slc27a1	Ndc1	Mttp
			Pgls	Lrp8	Metap1
			Colgalt1	Czib	Rap1gds1
			Gm39195	Tut4	Pdlim5
			Rab8a	Orc1	Pkn2
			Klf2	Nrdc	Hs2st1
			Tmem38a	Eps15	Ifi44l
			Tom1	Faf1	Dnajb4
			Gm4890	Stil	Acadm
			Gypa	Efcab14	Tnni3k
			Asf1b	Mob3c	Fpgt
			Prkaca	Pomgnt1	4930592C13Rik
			Rfx1	Gpbp1l1	Cth
			Farsa	Prdx1	Chchd7
			Gm39213	Ccdc163	Sdcbp
			Hook2	Tesk2	Cfap418
			Fbxw9	Mutyh	Trp53inp1
			Mir7070	Eif2b3	Virma
			Orc6	Dynlt4	Pip4p2
			Gm2694	Elovl1	Tmem64
			Nod2	Ebna1bp2	Nbn
			Cyld	Svbp	A530072M11Rik
			Fto	P3h1	Ggh
			Mmp2	Zmynd12	Ccnc
			Ogfod1	Cited4	Pnisr
			Mt1	Pabpc4	Coq3
			Nup93	Mycbp	Mms22l
			Rspry1	Sf3a3	Epha7
			Katnb1	Inpp5b	Casp8ap2
			Gm38250	Mir698	Ube2j1
			Tsnaxip1	Mtf1	Akirin2
			Nutf2	Yrdc	Rars2
			Edc4	Rspo1	Aco1
			Nfatc3	Meaf6	Dnaja1
			Prmt7	Trappc3	Mir207
			Zfp90	Clspn	Chmp5
			4930517G24Rik	Mir7119	Ube2r2
			Txnl4b	AU040320	Ubap1
			St3gal2	Sfpq	Nudt2
			Aars1	Zmym6	Dnai1
			Mon1b	Smim12	Gm13306
			Nudt7	Phc2	Dnajb5
			Wwox	Ak2	Tesk1
			Cenpn	Yars1	Ccdc107
			Klhl36	Bsdc1	Creb3
			6430548M08Rik	Marcksl1	Spaar
			Mir7687	Ptp4a2	Glipr2
			BC048644	1700003M07Rik	Ccin
			Banp	Col16a1	Melk
			Zfpm1	Snrnp40	Zcchc7
			Cdt1	Srsf4	Grhpr
			Trappc2l	Snhg12	1700055D18Rik
			Tcf25	Snora61	Dcaf10
			Arv1	Snord99	Ncbp1
			Elavl1	Dnajc8	Nans
			Lig4	Eya3	Tgfbr1
			Dcun1d2	Rpa2	Sec61b
			Rasa3	Map3k6	Nr4a3
			Erich1	Tent5b	Invs
			Nek3	Gpn2	Msantd3
			Ckap2	Gm12974	Zfp189
			Ap3m2	Pafah2	Smc2
			Adam9	Aunip	Nipsnap3b
			Hook3	Srsf10	Slc44a1
			2310008N11Rik	Hmgcl	Rad23b
			Mak16	Gale	Abitram
			Dctn6	Asap3	Ugcg
			Tnks	Zfp46	Slc31a1
			Lonrf1	Luzp1	Prpf4
			Ankrd37	Hspg2	Orm1
			Primpol	Usp48	Trim32
			Stox2	Hp1bp3	C630043F03Rik
			Ing2	Ddost	Snapc3
			Cdkn2aip	Capzb	Cntln
			Zfp869	Akr7a5	Dennd4c
			Zfp963	Aldh4a1	Focad
			Zfp866	Rcc2	Gm13290
			Gatad2a	Arhgef19	Gm13289
			Rfxank	Gm13056	Gm13285
			Slc25a42	Epha2	Gm13287
			Armc6	Agmat	Gm13288
			Pgpep1	Casp9	Gm12610
			Mpv17l2	Pramel12	Ift74
			Pik3r2	Dhrs3	Fggy
			Arrdc2	Fbxo2	Usp1
			Haus8	Mtor	Alg6
			Ushbp1	Masp2	Pgm1
			Eps15l1	Lzic	Ak4
			Med26	Ctnnbip1	Leprot
			Smim7	Gpr157	Sgip1
			Large1	Eno1	Mier1
			Mmaa	Errfi1	Oma1
			Smad1	Klhl21	Plpp3
			Smarca5	Acot7	Pars2
			Gab1	Gpr153	Ssbp3
			Gm10644	Icmt	Cyb5rl
			Zswim4	Rpl22	Tmem59
			Mri1	Wrap73	Ift25
			Yju2b	Pex10	Ndc1
			Gcdh	Morn1	Lrp8
			A230103J11Rik	Cfap74	Magoh
			Vps35	Nadk	Czib
			N4bp1	Slc35e2	Coa7
			Cbln1	Ankrd65	Tut4
			Aktip	Mxra8	Cc2d1b
			Rpgrip1l	Ube2j2	Txndc12
			Amfr	C1qtnf12	Kti12
			Nudt21	Sdf4	Faf1
			Bbs2	9430015G10Rik	Foxd2os
			Psme3ip1	Dhrsx	Stil
			Got2	Plag1	Efcab14
			Matcap1	Bpnt2	Lrrc41
			Atp6v0d1	Nsmaf	2510003B16Rik
			Ranbp10	Gm8273	Pomgnt1
			Slc7a6os	Asph	Pik3r3
			Smpd3	Plekhf2	Gpbp1l1
			Dhx38	Ndufaf6	Ccdc17
			Dhodh	Ints8	Ccdc163
			Ddx19b	Dpy19l4	Mutyh
			Bcar1	Pdp1	Dynlt4
			Cmc2	Otud6b	Elovl1
			1700030J22Rik	Ripk2	Ebna1bp2
			Mphosph6	Wwp1	P3h1
			Cibar2	Ufl1	Pabpc4
			Gins2	Ankrd6	Mycbp
			Fbxo31	Pnrc1	Fhl3
			Zcchc14	C9orf72	Sf3a3
			Klhdc4	Topors	Inpp5b
			Slc7a5	Ndufb6	Mir698
			Gm27011	Gm6297	Yrdc
			Galns	Smu1	Airim
			n-R5s100	B4galt1	Meaf6
			n-R5s123	Bag1	Mrps15
			n-R5s124	Aqp7	Stk40
			Pgbd5	Kif24	Trappc3
			Ttc13	Fam219a	Sfpq
			Sipa1l2	Sigmar1	Zmym6
			Irf2bp2	Ccl27a	Yars1
			Rbm34	Vcp	Zbtb8os
			Zfp1006	Fancg	Bsdc1
			Kbtbd3	Pigo	Marcksl1
			Msantd4	Atosb	Ptp4a2
			Tmem123	Rmrp	1700003M07Rik
			Fam76b	Tln1	Srsf4
			Pin1	Fam221b	Snhg12
			Carm1	Rnf38	Snora61
			Swsap1	Zbtb5	Snord99
			Gm16845	Fbxo10	Dnajc8
			Zfp809	Shb	Eya3
			Gm29642	Trmo	Ahdc1
			Thyn1	Tbc1d2	Map3k6
			Prdm10	Erp44	Gm12974
			Gm10910	Mrpl50	Zfp593os
			Srpr	Ptpn3	Gm30191
			Gm26787	Txn1	Pafah2
			Hspa8	Susd1	Stpg1
			Snord14c	Zfp37	Hmgcl
			Snord14d	Fkbp15	Gale
			Mir100hg	Cdc26	Asap3
			Ift46	Alad	Tcea3
			Il18	Pole3	Zfp46
			Cryab	Megf9	Hnrnpr
			Btg4	Tle1	Luzp1
			Npat	Mpdz	Rap1gap
			Hykk	Gm6521	Hp1bp3
			Snupn	Mllt3	Kif17
			Sin3a	Klhl9	Ddost
			Scamp2	Gm12602	Capzb
			Myo9a	Cdkn2b	Akr7a5
			Uchl4	Jun	Emc1
			Pdcd7	Jak1	Aldh4a1
			Csnk1g1	Dnai4	Sdhb
			Rps27l	Slc35d1	Arhgef19
			Atosa	Tceanc2	Gm13056
			Myo5a	Lrrc42	B330016D10Rik
			Leo1	Lrp8os3	Agmat
			Myo6	Cpt2	Casp9
			D430036J16Rik	Podn	Dhrs3
			Irak1bp1	Zyg11b	Zfp268
			Ttk	Prpf38a	Fv1
			Mthfs	Osbpl9	Srm
			Pcolce2	Cdkn2c	Masp2
			Tfdp2	Cmpk1	Lzic
			Copb2	Nsun4	Ctnnbip1
			Faim	Mast2	Gpr157
			Stag1	Tmem69	Eno1
			Gm28979	Nasp	Errfi1
			Nphp3	Akr1a1	Klhl21
			Acad11	AV051173	Acot7
			Rrp9	Mmachc	Icmt
			Tmem115	Toe1	Nphp4
			Hyal1	Btbd19	A430005L14Rik
			Ip6k2	Ipo13	Wrap73
			Slc26a6	St3gal3	Morn1
			Ccdc12	Kdm4a	Faap20
			Epm2aip1	Cfap57	Nadk
			Ubp1	Zfp691	Cdk11b
			Dync1li1	AU022252	Ankrd65
			Azi2	Ybx1	Ccnl2
			Acaa1a	Ppcs	Mxra8
			Rpsa	Ctps1	Dvl1
			Snora62	Zfp69	Ube2j2
			Gm47112	Rlf	Sdf4
			Tcaim	Cap1	9430015G10Rik
			Gm51701	Ppie	Dhrsx
			Ppp2r3d	Gm12915	Plag1
			Aasdhppt	1110065P20Rik	Bpnt2
			Cep57	Thrap3	Nsmaf
			Cdkn2d	Adprs	Asph
			Gm45914	Ago1	Plekhf2
			Zfp653	Ncdn	Ints8
			Herpud2	Gjb4	Dpy19l4
			Acad8	Zscan20	Otud6b
			Foxred1	S100pbp	Ripk2
			Stt3a	Iqcc	Wwp1
			Ei24	Txlna	4930528A17Rik
			Tbcel	Khdrbs1	Ufl1
			Cbl	Zcchc17	Manea
			Hinfp	Rcc1	4933421O10Rik
			Hmbs	Snhg3	Pm20d2
			Kmt2a	Snora73b	Pnrc1
			Rexo2	Snora73a	Orc3
			Ankk1	Sesn2	Slc35a1
			Ttc12	Atp5if1	Smim8
			Bco2	Stx12	C9orf72
			Hspb2	Nudc	Ndufb6
			Sik2	Zdhhc18	Gm6297
			Layn	Arid1a	B4galt1
			Mir34c	Cep85	Bag1
			Mir34b	Mtfr1l	Ubap2
			Zc3h12c	Man1c1	Kif24
			Atm	Maco1	Myorg
			Snx33	Tmem50a	Fam219a
			Gm10658	Clic4	Ccl27a
			2700012I20Rik	Srrm1	Gm21104
			Arih1	Grhl3	Vcp
			Senp8	Pnrc2	Pigo
			Glce	Eloa	Atosb
			Mir5133	Pink1	Rmrp
			Fem1b	Micos10	Tln1
			Pias1	Slc66a1	Hint2
			2300009A05Rik	Crocc	Rnf38
			Plekho2	Szrd1	Zbtb5
			Trip4	C630004L07Rik	Shb
			Aph1b	Spen	Tstd2
			Aph1c	Efhd2	Trmo
			Rab8b	Zfp984	Tbc1d2
			Lactb	Mfn2	Alg2
			Mindy2	Fbxo44	Erp44
			Slc17a5	Kif1b	Mrpl50
			Htr1b	Nmnat1	Smc2os
			Phip	Tmem201	Elp1
			Tbx18	Mir12196	Tmem245
			Syncrip	1700045H11Rik	Ptpn3
			Atp1b3	Vamp3	Txn1
			4930579K19Rik	Camta1	Lpar1
			Nck1	Phf13	Ecpas
			Cdv3	Trp73	Susd1
			Gm33054	Tprg1l	Ptbp3
			Uba5	Rer1	Zfp37
			Dnajc13	Mib2	Fkbp15
			Parp3	B3galt6	Cdc26
			Rbm15b	Gm16008	Alad
			Mapkapk3	Agrn	Cdk5rap2
			Gnai2	Krit1	Megf9
			Nradd	Tmem60	Tle1
			Nbeal2	Kmt2e	Ttc39b
			Mlh1	Slc4a2	Bnc2
			Pdcd6ip	Chpf2	Gm6521
			Cnot10	Nub1	Klhl9
			Stt3b	1700096K18Rik	Gm12602
			Zcwpw2	Insig1	Cdkn2a
			Slc22a14	Rbm33	Cdkn2b
			Myd88	Ube3c	Jun
			Higd1a	Dnajb6	Cyp2j9
			Ano10	Il6	Jak1
			Fyco1	Gm4961	Dnai4
			4930526I15Rik	Selenoi	Mrpl37
			Ulbp3	Mapre3	Tceanc2
			Shprh	Atraid	Lrrc42
			Fbxo30	Cad	Lrp8os3
			Ifngr1	Snx17	Cpt2
			Bclaf1	Nrbp1	Podn
			Hddc2	Babam2	Zyg11b
			Col10a1	Fosl2	Gpx7
			5930403N24Rik	Ppp1cb	Zfyve9
			Traf3ip2	Ywhah	Btf3l4
			Rev3l	Maea	Cdkn2c
			Cdk19	Uvssa	Foxd2
			Sesn1	Tacc3	Foxe3
			Atg5	Rnf4	Nsun4
			Asf1a	Fam193a	Uqcrh
			Gja1	Add1	Rad54l
			Lims1	Mir7036b	Mast2
			P4ha1	Grk4	Tmem69
			Micu1	Rgs12	Mmachc
			Dnajb12	Afap1	Toe1
			Ascc1	Cpeb2	Btbd19
			Lrrc20	Ncapg	St3gal3
			Hk1os	9230114K14Rik	Kdm4a
			Ank3	Anapc4	Cdc20
			Snrpd3	Stim2	Cfap57
			Pttg1ip	Klf3	AU022252
			Stk11	Wdr19	Ybx1
			Pwwp3a	Ube2k	Ctps1
			Izumo4	Slain2	Exo5
			Dot1l	Ociad1	Zfp69
			Thop1	Dancr	Zmpste24
			Pip5k1c	Snora26	Rlf
			Cactin	Srd5a3	Cap1
			BC025920	Gm7467	Ndufs5
			Gm32687	Paics	Utp11
			Zfp873	Srp72	1110065P20Rik
			Washc4	Rest	Cdca8
			Ric8b	Polr2b	Thrap3
			Fbxo7	Mob1b	Adprs
			1810014B01Rik	Dck	Ago1
			Ttc41	Gm9958	Zscan20
			Nt5dc3	Mthfd2l	Azin2
			Ikbip	Ereg	S100pbp
			Mir7688	Thap6	C77080
			Cep290	Uso1	Rbbp4
			Ccdc59	2010109A12Rik	Hdac1
			Ppp1r12a	Ccng2	Txlna
			Osbpl8	Vamp9	Khdrbs1
			Bbs10	Cops4	Ythdf2
			Phlda1	Arhgap24	Sesn2
			Zfc3h1	Nudt9	Stx12
			1700012D01Rik	Mir5619	Fam76a
			Nemp1	Lrrc8b	Nudc
			Ptges3	Btbd8	Sfn
			Rnf41	Ccdc18	Zdhhc18
			Dnajc14	Dr1	Pigv
			Zbtb2	Tmem175	Dhdds
			Fbxo5	Idua	Cep85
			Mtrf1l	Zfp605	Zfp593
			Ulbp1	Gm15559	Man1c1
			Rab32	Chek2	Maco1
			Tnfaip3	Pitpnb	Tmem50a
			Pex7	Tpst2	Clic4
			Rspo3	Ficd	Srrm1
			Hey2	Iscu	Rcan3
			Rwdd1	Ung	Nipal3
			Marcks	Mvk	Grhl3
			E130307A14Rik	Oasl1	Eloa
			Cep57l1	Sppl3	Rpl11
			Foxo3	Gm13830	Gm42329
			Afg1l	Cit	Kdm1a
			Cep85l	Vsig10	Pink1
			Ddit4	Spring1	Slc66a1
			Anapc16	Med13l	Mrto4
			Eif4ebp2	Tbx3	Klhdc7a
			D830039M14Rik	Iqcd	Mir2139
			Ddx50	Ddx54	Crocc
			Ccar1	Hectd4	Szrd1
			Zfp365	Gm42020	Spen
			Gucd1	Tmem116	Dnajc16
			Pcbp3	Brap	Efhd2
			Rnf126	Pptc7	Miip
			Gamt	Gpn3	Nmnat1
			Mbd3	Orai1	Tmem201
			Abhd17a	Psmd9	Slc25a33
			Mob3a	Mlxip	Spsb1
			Ap3d1	Denr	H6pd
			Timm13	Ogfod2	Slc45a1
			Tjp3	Mtrfr	Mir12196
			Hmg20b	Kmt5a	1700045H11Rik
			Fzr1	Ddx55	Park7
			Ncln	Ran	Per3
			Gm38560	Mmp17	Vamp3
			Hsp90b1	Cct6a	Camta1
			Utp20	Zbed5	Zbtb48
			Apaf1	Vkorc1l1	Kcnab2
			Tmpo	Kctd7	Trp73
			Tmtc3	Rabgef1	Tprg1l
			Mettl25	Tyw1	Rer1
			Rab21	Abhd11	Gm16023
			Tmem19	Tbl2	Mib2
			Thap2	Bcl7b	B3galt6
			Mdm2	Baz1b	Gm16008
			Cand1	Por	Agrn
			Xpot	Mdh2	Cdk6
			Rxylt1	Srrm3	Pex1
			Usp15	Hspb1	Krit1
			Nab2	Polr2j	Slc25a40
			Nabp2	Fis1	Sema3c
			Esyt1	Ephb4	Tmem60
			Pa2g4	Gm36266	Fam185a
			Tmem198b	Gm20605	Armc10
			Pisd-ps1	Lrch4	Pmpcb
			Pik3ip1	LOC122152371	6030443J06Rik
			Selenom	Spacdr	Kmt2e
			Dusp18	Zscan21	2700038G22Rik
			Ube2d-ps	Ap4m1	Snord93
			Ppia	6330418K02Rik	Abcb8
			Ccm2	Stag3	Nub1
			Dnaaf10	Dnaaf5	1700096K18Rik
			Rab1a	Sun1	Actr3b
			Sertad2	Nudt1	Rbm33
			Peli1	Brat1	Ube3c
			Wdpcp	Sdk1	Dnajb6
			Xpo1	Wipi2	Il6
			1700030C12Rik	Cyth3	Selenoi
			Fancl	Pms2	Mapre3
			Rtn4	Dmrt1i	Agbl5
			Cpeb4	Trrap	Atraid
			Pank3	Zkscan5	Cad
			Nudcd2	Zfp655	Snx17
			Pwwp2a	Zscan25	Nrbp1
			Mgat1	Cdk8	Mrpl33
			Gm46280	Rpl21	Babam2
			Phykpl	Polr1d	Ppp1cb
			Gm2a	Pan3	Ywhah
			G3bp1	Gm42788	Maea
			Trim11	Medag	Uvssa
			Drc3	Pds5b	Tacc3
			Smcr8	1700028E10Rik	Rnf4
			Map2k3	Ankib1	Fam193a
			Myh10	Fzd1	Add1
			Ctc1	Crot	Mir7036b
			Trp53	Phtf2	Grk4
			Arrb2	5031425E22Rik	Htt
			Med11	Hycc1	Rgs12
			Mink1	Cdk5	Acox3
			Mis12	Abcf2	Grpel1
			Ube2g1	Rheb	Ccdc96
			Tsr1	Gm1979	Ppp2r2c
			Mir22hg	Paxip1	Jakmip1
			Mir22	Lmbr1	Cpeb2
			Sdf2	Gm5129	Cd38
			Ift20	Cgref1	Lap3
			Mir193a	Slc5a6	Pacrgl
			Zfp830	Gtf3c2	9230114K14Rik
			E230016K23Rik	Eif2b4	Anapc4
			Acaca	Ppm1g	Smim20
			Ppm1d	Rbks	Stim2
			Rnft1	Gm15614	Klf3
			Tubd1	Spon2	Fam114a1
			Ska2	Ctbp1	Wdr19
			Mtmr4	Fam53a	Ube2k
			B230206L02Rik	Slbp	Tmem33
			Phb1	Tmem129	Atp10d
			Gm53	Haus3	Slain2
			Socs7	Poln	Ociad1
			Psmd3	Mxd4	Dancr
			Gm12348	Nop14	Snora26
			Coasy	Lrpap1	Srd5a3
			Rpl27	Wfs1	Paics
			Nbr1	Hs3st1	Srp72
			Dhx8	Rab28	Rest
			Tmub2	Qdpr	Polr2b
			Arf2	1600023N17Rik	Utp3
			Map3k3	Lcorl	Rufy3
			Amz2	Dhx15	Mob1b
			Prkar1a	Sepsecs	Dck
			Sap30bp	Rell1	Gm9958
			Mettl23	Ugdh	Mthfd2l
			Sec14l1	Smim14	Thap6
			Birc5	Apbb2	Uso1
			Ndufaf8	Atp8a1	Ccng2
			Bahcc1	Kctd8	Pramel59
			Mrpl12	Nfxl1	Prdm8
			Narf	Clock	Vamp9
			Gm12592	Aasdh	Nudt9
			4921536K21Rik	Ppat	Mir5619
			Slc35e4	Noa1	Lrrc8c
			Nf2	Igfbp7	Btbd8
			Ccdc117	Cenpc1	Rpap2
			Urgcp	Uba6	Rpl5
			H2az2	Cox18	Ccdc18
			Snhg15	Ankrd17	Idua
			Pno1	Rchy1	Fgfrl1
			Actr2	G3bp2	AB010352
			Slc1a4	Ccni	Chfr
			Mdh1	Hnrnpd	Ankle2
			Ehbp1	5430416N02Rik	Gm15559
			Ahsa2	Lin54	Chek2
			Eml6	Hsd17b11	Tpst2
			Fgf18	Sparcl1	Ung
			Hmmr	Tgfbr3	Fam222a
			Ccng1	Tmed5	Tchp
			Trim41	Gak	Oasl1
			Ltc4s	Dgkq	Sppl3
			Canx	Zfp1007	Triap1
			Trappc2b	Gm26808	Rplp0
			Slc22a5	Gtpbp6	Spring1
			Cdc42se2	Fbrsl1	Med13l
			Lyrm7	Ep400	Tbx3
			Atox1	Ulk1	Iqcd
			Tom1l2	Hscb	Ddx54
			Top3a	Sart3	Gm42020
			Map2k3os	Coro1c	Naa25
			Usp22	Svop	Tmem116
			Prpsap2	Alkbh2	Gpn3
			Ndel1	Mmab	Mlxip
			Kdm6b	Gm13822	Denr
			Wrap53	Acads	Ccdc62
			Tmem95	Unc119b	Ogfod2
			Kctd11	Mlec	Mtrfr
			Spag7	Dynll1	Kmt5a
			Derl2	Cox6a1	Tmed2
			Sgsm2	Bicdl1	Ddx55
			Traf4	Prkab1	Zfp664
			Supt6	Pebp1	Tmem132c
			Tnfaip1	Rnft2	Ran
			Nlk	Tbx3os1	Mmp17
			AU040972	Tpcn1	Nipsnap2
			Cct6b	Rita1	Cct6a
			Rps6kb1	Trafd1	Nupr1l
			Mir21a	Erp29	Vkorc1l1
			Prr11	Aldh2	Kctd7
			Scpep1	Acad10	Tyw1
			Elobl	Sh2b3	Castor2
			Atp5mc1	Tctn1	Gtf2ird2
			Snx11	Fam216a	Abhd11
			Cdk5rap3	Atp2a2	Tbl2
			Gm11532	Anapc5	Bcl7b
			Kpnb1	Rhof	Por
			Fbxo47	Diablo	Alkbh4
			Nr1d1	Mir7647	4933404O12Rik
			Jup	Zcchc8	Fis1
			Acly	Vps37b	Ufsp1
			Stat3	Abcb9	Ephb4
			Brca1	Pitpnm2	Gm20605
			Map3k14	Mphosph9	Lrch4
			Strada	Sbno1	LOC122152371
			Smarcd2	Scarb1	Spacdr
			Wipi1	Ubc	Zcwpw1
			Fam20a	Dhx37	Zscan21
			Fdxr	Psph	Stag3
			Slc25a19	Chchd2	A430033K04Rik
			Recql5	Sbds	Fam20c
			Jmjd6	Galnt17	Dnaaf5
			Socs3	Gtf2i	Sun1
			Cbx8	Gtf2ird1	Get4
			Tepsin	Clip2	C130050O18Rik
			Slc38a10	Limk1	Eif3b
			Reno1	Pom121	Brat1
			2900052L18Rik	Hip1	Sdk1
			Dcxr	Tmem120a	Wipi2
			B3gntl1	Styxl1	Spdye4b
			Laptm4a	Ywhag	Zfp12
			Nampt	Orai2	Eif2ak1
			Sypl1	Sh2b2	Dmrt1i
			Ankmy2	Ap1s1	Cpsf4
			Gm7008	Pop7	Zkscan5
			Dock4	Pcolce	Gtf3a
			G2e3	Agfg2	Polr1d
			Ap4s1	Zfp113	Pan3
			Togaram1	Mir25	Pomp
			Fancm	Mcm7	2210417A02Rik
			Rn7s1	Trappc14	Gm15408
			Klhdc1	Gpc2	Uspl1
			Dmac2l	Pdgfa	Pds5b
			Daam1	Prkar1b	1700028E10Rik
			Jkamp	Zfand2a	Cdk6os1
			Pcnx4	Mad1l1	Rbm48
			Slc38a6	Iqce	Gatad1
			Mthfd1	Gna12	Ankib1
			Hspa2	Radil	Dbf4
			Fntb	Actb	Crot
			Slc39a9	Rnf216	Phtf2
			Susd6	Rac1	Ptpn12
			Dcaf4	Aimp2	Ccdc146
			Rbm25	Ccz1	Fbxl13
			Lin52	Baiap2l1	Napepld
			Isca2	Mir7039	Orc5
			Eif2b2	Smurf1	5031425E22Rik
			Gstz1	Zkscan14	AI506816
			Ahsa1	Rnf6	Hycc1
			Psmc1	Lnx2	Atg9b
			Dglucy	Ubl3	Abcf2
			Glrx5	Katnal1	Rheb
			Vrk1	5930430L01Rik	Paxip1
			Ccnk	Hmgb1	Lmbr1
			Cyp46a1	Hsph1	Gm5129
			Ppp2r5c	N4bp2l2	Tyms
			Rcor1	Col1a2	Ost4
			Cep170b	Peg10	Slc5a6
			Crip2	C1galt1	Eif2b4
			Slc66a3	Glcci1	Zfp513
			3110053B16Rik	Phf14	Rbks
			9030624G23Rik	Capza2	Gm15614
			Hbp1	St7	Spon2
			4933406C10Rik	Ing3	Slbp
			Bzw2	Fscn3	Tmem129
			Ifrd1	Snd1	Letm1
			Mir1938	Hilpda	Nelfa
			Zfp277	Garin1b	Haus3
			Nova1	Calu	Poln
			Strn3	Tspan33	Mxd4
			Nfkbia	Smo	Tnip2
			Klhl28	Smkr-ps	Nop14
			Fkbp3	Klhdc10	Cpz
			Rps29	Exoc4	2210406O10Rik
			Pole2	Akr1b10	Tada2b
			Rn7s2	Cald1	Bloc1s4
			L2hgdh	Stmp1	Mrfap1
			Trim9	Trim24	Wfs1
			L3hypdh	Ubn2	Wdr1
			Trmt5	Fmc1	Zfp518b
			Wdr89	4930599N23Rik	Rab28
			4930426I24Rik	Ndufb2	Qdpr
			2310015A10Rik	Ephb6	Lcorl
			Erh	Zyx	Dhx15
			Numb	Zfp212	Sepsecs
			Aldh6a1	Repin1	Arap2
			Npc2	Ccdc126	Rell1
			Pomt2	5430402O13Rik	Gm3716
			Vipas39	Cbx3	Ugdh
			Sptlc2	Tax1bp1	Smim14
			Rps6ka5	Creb5	Apbb2
			Snhg10	Mindy4	Atp8a1
			Scarna13	Avl9	Fryl
			Mir3069	Lancl2	Sgcb
			Setd3	Tigd2	Aasdh
			Hsp90aa1	Mad2l1	Ppat
			4930595D18Rik	Gng12	Noa1
			Cdca4	E230016M11Rik	Cenpc1
			Brf1	Eif2ak3	Uba6
			F930026P19Rik	Mir8112	Gm42107
			Sp4	Krcc1	Ankrd17
			Idi1	Rnf103	Rchy1
			Larp4b	Immt	Cdkl2
			Heatr1	Tmem150a	G3bp2
			Lyst	Particl	Scarb2
			B3galnt2	Capg	Paqr3
			Arid4b	Retsat	Hnrnpd
			Psma2	Pcgf1	5430416N02Rik
			A530046M15Rik	Ccdc142	Hsd17b11
			H2bc22	B230319C09Rik	Sparcl1
			H2ac23	Vax2	Zfp644
			H4c17	Nagk	Glmn
			Gm2233	Zfp638	Tmed5
			Mylip	4930553P18Rik	Dgkq
			Kdm1b	Fam136a	Gm42151
			Id4	Snrpg	Crlf2
			Ogn	Tia1	Zfp1007
			Higd2a	Gfpt1	Gm26808
			Tspan17	Hmces	Fbrsl1
			Grk6	Rpn1	Ep400
			Caml	Gm15612	Ulk1
			Naa35	Txnrd3	Hscb
			Dapk1	Fbln2	Coro1c
			Ercc6l2	Tmem43	Svop
			Ptdss1	Lsm3	Alkbh2
			Nsun2	Nr2c2	Gltp
			Slc12a7	Kbtbd8	1500011B03Rik
			Mir682	Arl6ip5	Gm13822
			Glrx	Setmar	Mlec
			9330111N05Rik	Bhlhe40	Gatc
			Ssbp2	Edem1	Hspb8
			Dhfr	1700054K19Rik	Rnft2
			Cert1	Setd5	Tbx3os1
			Enc1	Mtmr14	Tpcn1
			Mrps27	Brpf1	Rita1
			Dimt1	Ogg1	Trafd1
			Smim15	Arpc4	Erp29
			Plk2	Tatdn2	Aldh2
			Plpp1	Tsen2	Sh2b3
			Hmgcs1	Ift122	Tctn1
			Mtr	H1f8	Fam216a
			Ggps1	Gm38882	Atp2a2
			Mrpl32	Fbxl14	Camkk2
			Cdk13	Rad52	Anapc5
			Stard3nl	Kdm5a	Diablo
			Zfp389	Usp18	Mir7647
			H2ac22	M6pr	Vps37b
			H2bc23	Lpcat3	Abcb9
			Gm11342	Phb2	Pitpnm2
			E2f3	Spsb2	Mphosph9
			Uqcrfs1	Cdca3	Rilpl2
			Eci2	Zfp384	Ccdc92
			Rpp40	Mrpl51	Ncor2
			Ssr1	Foxm1	Dhx37
			Eef1e1	Etv6	Psph
			Tpmt	Crebl2	Gusb
			A330033J07Rik	Cdkn1b	Sbds
			Card19	Atf7ip	Galnt17
			Nop16	H2aj	Gm15627
			Rnf44	BC049715	Rcc1l
			Lman2	Aebp2	Gtf2ird1
			Hnrnpa0	Etnk1	Clip2
			A230056J06Rik	Etfrf1	Eif4h
			Fbp2	Rassf8	Limk1
			Zfp367	Sspn	Hip1
			Mterf3	Fgfr1op2	Lrwd1
			Zfp874a	Klhl42	Orai2
			Srd5a1	Resf1	Sh2b2
			Rfesd	Sgce	Ap1s1
			Gm4211	Pdk4	Pop7
			Rasa1	A430035B10Rik	Mospd3
			Msh3	Ndufa4	Mepce
			Tent2	Bmt2	Zfp113
			Polk	Wasl	Mir25
			Hmgcr	Impdh1	Gpc2
			Ptcd2	Tnpo3	Zfp68
			Pik3r1	Cep41	Prkar1b
			Zswim6	Chchd3	Micall2
			Gpbp1	Akr1b1	Ttyh3
			Ndufs4	Wdr91	Iqce
			Rpl15	Cnot4	Gna12
			Nr1d2	Mtpn	Radil
			Pdhb	Zc3hav1	Rbak
			Fam149b	Parp12	Zfp316
			Zswim8	Kdm7a	Usp42
			Vcl	Mrps33	Baiap2l1
			Adk	Or2r2	Mir7039
			Kat6b	Rn4.5s	Smurf1
			Arf4	Pdia4	Ptcd1
			Eaf1	Zfp777	Zkscan14
			Anxa8	Osbpl3	Usp12
			Glud1	Cycs	Lnx2
			Gpr137c	Spmip4	Slc7a1
			Psmc6	Hnrnpa2b1	Ubl3
			Fbxo34	Skap2	Katnal1
			Mettl17	Hibadh	5930430L01Rik
			Abhd4	Scrn1	Mm2pr
			1700123O20Rik	Ggct	Hsph1
			Pabpn1	Kbtbd2	N4bp2l2
			Il25	Nt5c3	Stard13
			Ngdn	Ppm1k	C1galt1
			Gmpr2	Vopp1	Mios
			Mipep	Gadd45a	Umad1
			4931440J10Rik	Rpia	Glcci1
			Wdfy2	Thnsl2	Phf14
			Mir8098	Rmnd5a	1110019D14Rik
			Ints9	Kdm3a	Mdfic
			Kctd9	Mat2a	Tes
			Tnfrsf10b	Elmod3	Cav2
			Ccdc122	Tgoln1	Cav1
			Kbtbd7	Tcf7l1	Capza2
			Dnajc3	Hk2	Lsm8
			Rap2a	Sema4f	Ing3
			Tm9sf2	Tlx2	Asb15
			Nkiras1	Wbp1	Arf5
			Top2b	Mthfd2	Snd1
			Ptprg	Dguok	Hilpda
			Kctd6	Vax2os	Garin1a
			Saysd1	Gm53176	Calu
			Ecd	Paip2b	Ahcyl2
			Mrps16	Nat8f1	Nrf1
			Ap3m1	Dusp11	1700095J07Rik
			Tmem254	Mxd1	Klhdc10
			Mettl6	Snrnp27	Exoc4
			Mapk8	Gmcl1	Akr1b10
			Shld2	Aplf	Bpgm
			Ghitm	Rab43	Cald1
			Tspan14	Isy1	Gm33318
			Txndc16	Cnbp	Trim24
			Atg14	Rab7	Ubn2
			Ang2	Abtb1	Fmc1
			Dad1	Iqsec1	Luc7l2
			Prmt5	Chchd4	4930599N23Rik
			Acin1	Xpc	Ndufb2
			Efs	Rbsn	Ephb6
			Nedd8	Magi1	Gstk1
			Rabggta	Lrig1	Casp2
			Kpna3	Kbtbd8os	Zyx
			Spryd7	Eogt	Zfp282
			Ints6	Tmf1	Repin1
			Gm26536	Uba3	Ccdc126
			Hmbox1	Frmd4b	5430402O13Rik
			Esco2	Pdzrn3	Tax1bp1
			Cdca2	0610040F04Rik	Znrf2
			Adam28	Gt(ROSA)26Sor	Gars
			Slc39a14	Tada3	Mindy4
			Npm2	Tamm41	Itprid1
			Rb1	Mbd4	Avl9
			Lacc1	Bms1	Lancl2
			Akap11	Wnk1	Tigd2
			Rgcc	Ccdc77	Smarcad1
			A330035P11Rik	Hdhd5	Mad2l1
			Tmtc4	Atp6v1e1	Gng12
			Rpl37	Bid	E230016M11Rik
			Snord72	Gm44148	Eif2ak3
			Rictor	Apobec1	Mir8112
			Nadk2	Pex5	Krcc1
			Mtmr12	Emg1	Chmp3
			Myo10	Ptpn6	Immt
			Gm32618	Grcc10	Polr1a
			Sdc2	Usp5	Tmem150a
			Mtdh	Ncapd2	Ggcx
			Eny2	Tulp3	Suclg1
			Ebag9	Rhno1	Gcfc2
			Ndufb9	Itfg2	Aup1
			Pvt1	Gm15987	Mob1a
			Chrac1	Mir7649	Gm52907
			Zfp41	Ybx3	Nagk
			Zfp623	Wbp11	Cct7
			Lgals1	C2cd5	Fam136a
			Micall1	Dnai7	C87436
			Gtpbp1	Ints13	Gfpt1
			4930483J18Rik	Tm7sf3	Copg1
			Rbx1	Amn1	Gm15612
			Gtse1	Prpf31	Txnrd3
			Creld2	Cnot3	Zxdc
			Cacnb3	Tsen34	Fbln2
			Tmbim6	Leng8	Tmem43
			Dazap2	Kmt5c	Lsm3
			Gm36246	Rpl28	Ccdc174
			Sp1	Isoc2a	Nr2c2
			Tarbp2	Zfp628	9530026P05Rik
			Hoxc6	Mir12202	Kbtbd8
			Hnrnpa1	Zfp865	Lrrn1
			Copz1	Zfp444	Setmar
			Card6	Zfp667	Itpr1
			Otulinl	Zfp78	Bhlhe40
			Pabpc1	Mir5620	Arl8b
			Rrm2b	Zfp110	Edem1
			Nudcd1	Rps5	Thumpd3
			Derl1	Zfp446	Setd5
			Zhx1	Trim28	Mtmr14
			Klhl38	Lig1	Brpf1
			Tatdn1	Napa	Ogg1
			Trappc9	Bbc3	Arpc4
			Top1mt	Gm29443	D830050J10Rik
			Naprt	Ap2s1	Ift122
			Fam83h	Prkd2	Zfp637
			Myh9	Dact3	Gm38882
			Cacng2	Mill2	Rad52
			Ift27	Mypop	Kdm5a
			C1qtnf6	Irf2bp1	Slc25a18
			Gm30368	Dmpk	Bcl2l13
			Ankrd54	Fbxo46	Usp18
			Josd1	Snrpd2	M6pr
			Mrtfa	Opa3	Foxj2
			Rangap1	Ercc1	Lpcat3
			Pmm1	Ppp1r13l	Phb2
			Cenpm	Smg9	Spsb2
			Poldip3	Zfp428	Cdca3
			Cyb5r3	Irgq	Mlf2
			Alg12	Xrcc1	Ing4
			Plxnb2	Rps19	Mrpl51
			Kif21a	Zfp574	D6Wsu163e
			Ddx23	Cic	Parp11
			Lmbr1l	Megf8	Cracr2a
			Tfcp2	Exosc5	Nrip2
			C330013E15Rik	B9d2	Gm10069
			Gm5476	Actmap	Clec2d
			Aaas	Coq8b	Etv6
			Map3k12	Numbl	Cdkn1b
			Atf7	Blvrb	Emp1
			Calcoco1	Sertad3	Atf7ip
			Cbx5	Sertad1	H2aj
			Dnaaf8	2310022A10Rik	BC049715
			Sec14l5	Rps16	Dera
			Nubp1	AF357399	Aebp2
			Snn	Paf1	Etnk1
			4930509G22Rik	Gmfg	Etfrf1
			A930007A09Rik	Sirt2	Rassf8
			Mpv17l	Hnrnpl	Sspn
			Mir484	Ggn	Fgfr1op2
			Prkdc	Yif1b	Med21
			Ap2m1	Dpf1	Klhl42
			Abcf3	Zfp790	4732416N19Rik
			Polr2h	Gm5113	Etfbkmt
			Ephb3	Polr2i	Resf1
			Senp2	1700020L13Rik	Pon2
			Gm46567	Alkbh6	Pdk4
			Wdr53	Hspb6	Rpa3
			Kpna1	Mir9769	A430035B10Rik
			Mix23	Mir3569	Ica1
			Gsk3b	Gm12758	Ndufa4
			Cd80	Gm12764	Bmt2
			Igsf11	Cebpa	Smim30
			Ccdc191	Rhpn2	Gm15473
			Dcbld2	Tshz3	Gm4876
			Cpox	Zfp619	Ndufa5
			Cggbp1	Zfp788	Wasl
			Ifnar1	Etfb	Gcc1
			Itsn1	Zfp719	Ube2h
			Dop1b	2410002F23Rik	Copg2
			Morc3	Garin5a	Plxna4
			Chaf1b	Vrk3	Chchd3
			Ets2	Nup62	Slc35b4
			Slx4	Il4i1b	Akr1b1
			Cdip1	Akt1s1	Cyren
			Anks3	Mir707	Wdr91
			Rogdi	Tsks	Cnot4
			Eef2kmt	Gm15545	Fam180a
			Socs1	Irf3	Creb3l2
			Txndc11	Rras	Zc3hav1
			Zc3h7a	Nosip	Hipk2
			Gspt1	Pih1d1	Parp12
			Cpped1	Mtag2	Kdm7a
			Pdxdc1	Gys1	Or2r2
			Marf1	Dbp	Tcaf2
			Cep20	Tmem143	Tpk1
			Mcm4	Nomo1	Rn4.5s
			Igll1	Gm32031	Pdia4
			Lrrc74b	Tmem86a	Zfp777
			Dgcr8	Zdhhc13	Zfp746
			Gm15760	Cyfip1	Osbpl3
			Clcn2	Herc2	Cycs
			Etv5	Ube3a	Spmip4
			Lrrc15	Mtmr10	Skap2
			Gm15743	Mcee	Hibadh
			Fbxo45	Tars3	Ggct
			Fam162a	Selenos	Nt5c3
			BC031361	Lins1	Ppm1k
			4932412D23Rik	Ttc23	Vopp1
			Qtrt2	Akap13	Gprin3
			Tfg	Klhl25	Gadd45a
			Tbc1d23	Aen	Rpia
			Arl13b	Isg20	Rmnd5a
			Zfp654	Abhd2	Kdm3a
			Hspa13	Gdpgp1	Ptcd3
			Urb1	Prc1	Tgoln1
			Cryzl1	Hddc3	Tcf7l1
			Rcan1	Zscan2	Kcmf1
			Hmgn1	2900076A07Rik	Dnah6
			A630089N07Rik	Whamm	Pole4
			1700102H20Rik	Mex3b	Htra2
			Zdhhc14	Stard5	Wbp1
			Dynlt1b	Mesd	Tex261
			Tcp1	Gm53174	Gm53176
			Sod2	Gm26708	Paip2b
			Ermardl2	Fzd4	Rab11fip5
			BC002059	E230029C05Rik	Pradc1
			Zfp97	Ccdc90b	2310040G24Rik
			Gm5165	Rab30	Mxd1
			Ppp2r1a	Prcp	Gmcl1
			Zfp53	Nars2	Aplf
			Zfp52	Alg8	Rab43
			6330415G19Rik	Rsf1	Isy1
			Rab26os	Gm16938	Cnbp
			Pkd1	Thap12	Eefsec
			Hs3st6	Gdpd5	Abtb1
			Hagh	Lipt2	Chchd4
			Ift140	Pgm2l1	Xpc
			Rpusd1	C2cd3	Adamts9
			Kifc5b	Rab6a	Magi1
			Def6	Fam168a	Lrig1
			Brpf3	Fchsd2	Kbtbd8os
			Cdkn1a	Mir139	Uba3
			Pknox1	Clpb	Gm38872
			Zfp414	Gm10602	0610040F04Rik
			Daxx	Numa1	Rad18
			Zbtb22	Xndc1	Gm43868
			Wdr46	Xntrpc	Gt(ROSA)26Sor
			H2-DMa	Pgap2	Tada3
			Tap1	Stim1	Tamm41
			Gm26917	Timm10b	Raf1
			Gtpbp2	Dnhd1	Mbd4
			Oard1	Eif3f	Csgalnact2
			Mocs1	Tub	Bms1
			Kif6	1700095J03Rik	Zfp248
			Rab5a	Rpl27a	Zfp9
			Hdgfl2	Snora3	Ccdc77
			Kdm4b	Akip1	Bid
			Ranbp3	Ipo7	Gm44148
			Ndufa11	Zfp143	Apobec1
			Dus3l	Wee1	Pex5
			Alkbh7	Swap70	Emg1
			Trip10	Ctr9	Ptpn6
			Lama1	Mical2	Grcc10
			Birc6	Parva	Rnu7
			Ppm1b	Bmal1	Usp5
			Rhoq	Far1	Ptms
			Ttc7	Nucb2	Ncapd2
			Msh2	4930583K01Rik	Rad51ap1
			Foxn2	Vps35l	Tigar
			Pisd-ps2	Iqck	Itfg2
			Tfb1m	Lyrm1	Fkbp4
			Tagap1	Ldaf1	Ybx3
			Mrpl18	Polr3e	Wbp11
			Wtap	Mfsd13b	Mgp
			Dynlt2a3	Ubfd1	C2cd5
			Gm3255	Tnrc6a	Dnai7
			Gm52298	Lcmt1	Ints13
			Prdm9	Kdm8	Tm7sf3
			Lnpep	Katnip	Ergic2
			9330136K24Rik	Sgf29	Amn1
			Zfp213	Mapk3	Prpf31
			Atp6v0c	Mylpf	Cnot3
			Ccnf	Fbrs	Leng8
			Mlst8	Phkg2	Kmt5c
			Traf7	Inpp5f	Isoc2a
[truncated: 3,561 more rows]
