# Supplementary material for: Mouse models to investigate in situ cell fate decisions induced by p53
Source: EMBO J. 2024 Aug 19;43(19):12. doi: 10.1038/s44318-024-00189-z (PMC11445477; doi:10.1038/s44318-024-00189-z)
Supplement: Supplementary file 4 — Source data Fig. 1 [file 44318_2024_189_MOESM4_ESM.zip]

Archive with 18 entries (12 files):
- Figure 1/
- Figure 1/1H/
- Figure 1/1F/
- Figure 1/1G/
- Figure 1/1B/
- Figure 1/1E/
- Figure 1/1H/MDF_fold_change_nutlin.xlsx
- __MACOSX/Figure 1/1H/._MDF_fold_change_nutlin.xlsx
- Figure 1/1H/thymocyte_fold_change_nutlin.xlsx
- __MACOSX/Figure 1/1H/._thymocyte_fold_change_nutlin.xlsx
- Figure 1/1F/Flag_thymocyte_annexin_data.xlsx
- __MACOSX/Figure 1/1F/._Flag_thymocyte_annexin_data.xlsx
- Figure 1/1G/SAbgal_positive.xlsx
- __MACOSX/Figure 1/1G/._SAbgal_positive.xlsx
- Figure 1/1B/Complete_gel_1B.tif
- __MACOSX/Figure 1/1B/._Complete_gel_1B.tif
- Figure 1/1E/KM_survival_data.xlsx
- __MACOSX/Figure 1/1E/._KM_survival_data.xlsx
