# Supplementary material for: Mouse models to investigate in situ cell fate decisions induced by p53
Source: EMBO J. 2024 Aug 19;43(19):12. doi: 10.1038/s44318-024-00189-z (PMC11445477; doi:10.1038/s44318-024-00189-z)
Supplement: Supplementary file 4 — Source data Fig. 1 [file 44318_2024_189_MOESM4_ESM.zip › Figure 1/1H/MDF_fold_change_nutlin.xlsx]

## Sheet: Sheet1
	wt nutlin 10uM	wt nutlin 10uM	wt nutlin 10uM	wt nutlin 10uM	p53-Flag heterozygous nutlin	p53-Flag heterozygous nutlin	p53-Flag heterozygous nutlin	p53-Flag heterozygous nutlin	p53 flag homozygous nutlin	p53 flag homozygous nutlin	p53 flag homozygous nutlin	p53 flag homozygous nutlin
	HD1KO 721	HD1KO 722	HD1KOGFP 185	HD1KOGFP 1856	p53-FLAG 143	p53-FLAG 154	p53-FLAG 157	p53-FLAG 161	p53-FLAG 147	p53-FLAG 153	p53-FLAG 162	p53-FLAG 163
Bax	2.442	2.849	1.798	2.274	2.654	3.187	2.52	1.253	0.895	2.368	1.736	2.543
Mdm2	13.819	6.131	2.755	4.49	9.546	14.972	4.007	4.455	5.908	12.527	3.519	6.108
Mlh1	1.014	0.776	0.793	1.165	1.045	0.864	1.052	1.33	0.44	1.071	0.806	1.299
Pmaip1	10.325	5.543	3.285	5.107	14.251	11.047	4.826	4.519	5.76	10.985	4.189	5.666
Cdkn1a	7.06	11.432	4.319	5.239	11.033	8.01	4.94	2.673	3.018	6.407	6.704	6.012
Trp53	1.609	0.781	0.767	1.878	1.149	1.588	0.959	2.734	0.454	1.29	0.286	0.548
Bbc3	2.21	2.881	2.25	0.843	3.002	7.276	1.97	1.228	2.256	5.742	1.927	3.911
These values are the fold change normalised to DMSO control for each sample
