# Supplementary material for: Mouse models to investigate in situ cell fate decisions induced by p53
Source: EMBO J. 2024 Aug 19;43(19):12. doi: 10.1038/s44318-024-00189-z (PMC11445477; doi:10.1038/s44318-024-00189-z)
Supplement: Supplementary file 4 — Source data Fig. 1 [file 44318_2024_189_MOESM4_ESM.zip › Figure 1/1H/thymocyte_fold_change_nutlin.xlsx]

## Sheet: Sheet1
	wt nutlin 10uM	wt nutlin 10uM	wt nutlin 10uM	wt nutlin 10uM	p53-Flag heterozygous nutlin	p53-Flag heterozygous nutlin	p53-Flag heterozygous nutlin	p53-Flag heterozygous nutlin	p53 flag homozygous nutlin	p53 flag homozygous nutlin	p53 flag homozygous nutlin	p53 flag homozygous nutlin
	HD1KOGFP 185	HD1KOGFP 186	HD1KO 721	HD1KO 722	p53-FLAG 157	p53-FLAG 161	p53-FLAG 143	p53-FLAG 154	p53-FLAG 162	p53-FLAG 163	p53-FLAG 147	p53-FLAG 153
Bax	9.527	7.56	11.383	22.795	6.367	11.905	11.912	6.533	9.476	11.683	8.748	11.808
Mdm2	2.344	1.62	2.062	4.249	0.515	2.908	2.508	3.159	1.231	1.886	2.049	2.473
Mlh1	1.401	1.266	1.519	2.525	0.636	1.58	1.356	1.264	1.052	1.582	1.499	0.912
Pmaip1	37.04	11.456	15.474	22.953	1.578	9.163	10.962	16.411	6.969	12.961	6.87	10.126
Cdkn1a	19.009	23.785	25.024	69.948	10.871	17.521	19.894	10.847	29.788	19.553	10.552	19.974
Trp53	1.835	1.501	2.916	3.014	0.657	1.869	1.702	2.167		1.668	1.116	1.09
Bbc3	4.136	8.779	2.994	14.809	4.888	3.273	8.579	12.689	4.843	1.829	6.661	13.017
These values are the fold change normalised to DMSO for each sample
