# Supplementary material for: Mouse models to investigate in situ cell fate decisions induced by p53
Source: EMBO J. 2024 Aug 19;43(19):12. doi: 10.1038/s44318-024-00189-z (PMC11445477; doi:10.1038/s44318-024-00189-z)
Supplement: Supplementary file 4 — Source data Fig. 1 [file 44318_2024_189_MOESM4_ESM.zip › Figure 1/1F/Flag_thymocyte_annexin_data.xlsx]

## Sheet: Sheet1
genotype and drug		p53-FLAG wt DMSO	p53-FLAG wt DMSO	p53-FLAG wt DMSO	p53-FLAG wt DMSO	p53-FLAG wt etoposide	p53-FLAG wt etoposide	p53-FLAG wt etoposide	p53-FLAG wt etoposide	p53-FLAG wt ionomycin	p53-FLAG wt ionomycin	p53-FLAG wt ionomycin	p53-FLAG wt ionomycin	p53-FLAG wt irradiation	p53-FLAG wt irradiation	p53-FLAG wt irradiation	p53-FLAG wt irradiation	p53-FLAG wt nutlin	p53-FLAG wt nutlin	p53-FLAG wt nutlin	p53-FLAG wt nutlin	p53-FLAG het DMSO	p53-FLAG het DMSO	p53-FLAG het DMSO	p53-FLAG het DMSO	p53-FLAG het etoposide	p53-FLAG het etoposide	p53-FLAG het etoposide	p53-FLAG het etoposide	p53-FLAG het ionomycin	p53-FLAG het ionomycin	p53-FLAG het ionomycin	p53-FLAG het ionomycin	p53-FLAG het irradiation	p53-FLAG het irradiation	p53-FLAG het irradiation	p53-FLAG het irradiation	p53-FLAG het nutlin	p53-FLAG het nutlin	p53-FLAG het nutlin	p53-FLAG het nutlin	p53-FLAG KI/KI DMSO	p53-FLAG KI/KI DMSO	p53-FLAG KI/KI DMSO	p53-FLAG KI/KI DMSO	p53-FLAG KI/KI etoposide	p53-FLAG KI/KI etoposide	p53-FLAG KI/KI etoposide	p53-FLAG KI/KI etoposide
mouse		HD1KO 721	HD1KO 722	HD1KOGFP 185	HD1KOGFP 186	HD1KO 721	HD1KO 722	HD1KOGFP 185	HD1KOGFP 186	HD1KO 721	HD1KO 722	HD1KOGFP 185	HD1KOGFP 186	HD1KO 721	HD1KO 722	HD1KOGFP 185	HD1KOGFP 186	HD1KO 721	HD1KO 722	HD1KOGFP 185	HD1KOGFP 186	p53-FLAG 143	p53-FLAG 154	p53-FLAG 157	p53-FLAG 161	p53-FLAG 143	p53-FLAG 154	p53-FLAG 157	p53-FLAG 161	p53-FLAG 143	p53-FLAG 154	p53-FLAG 157	p53-FLAG 161	p53-FLAG 143	p53-FLAG 154	p53-FLAG 157	p53-FLAG 161	p53-FLAG 143	p53-FLAG 154	p53-FLAG 157	p53-FLAG 161	p53-FLAG 147	p53-FLAG 153	p53-FLAG 162	p53-FLAG 163	p53-FLAG 147	p53-FLAG 153	p53-FLAG 162	p53-FLAG 163
time point	0:00:00.000	90	88.6	88.3	78.9	90	88.6	88.3	78.9	90	88.6	88.3	78.9	90	88.6	88.3	78.9	90	88.6	88.3	78.9	80.4	82.5	82.5	85.5	80.4	82.5	82.5	85.5	80.4	82.5	82.5	85.5	80.4	82.5	82.5	85.5	80.4	82.5	82.5	85.5	76.6	85.6	80.4	85.9	76.6	85.6	80.4	85.9
	8:00:00.000	77.7	78.33	66.03	62.3	60.23	59.1	52.03	46.6	63.67	58.83	46.63	44.77	63.77	61.97	48.27	47.73	41.73	40.4	47.17	50.67	77.7	74.73	79.47	73.43	60.23	60.6	57.97	50.6	63.67	67.6	56.33	46.6	63.77	59.67	56.6	42.97	41.73	39.63	53.43	40.83	66.7	74.23	67.13	71.43	52.33	56.23	46.87	48.2
	24:00:00.000	64.9	66	59.7	59.43	29.57	30.8	21.87	21.87	6.83	9.72	12.37	13.1	23.57	26.53	26.23	24.5	4.59	6.25	13.27	10.49	64.9	62.1	68.6	56.6	29.57	31.43	24.63	17	6.83	9.42	9.52	7.33	23.57	25.17	27.73	19.73	4.59	5.93	17.57	7.11	54.37	63.23	55.47	64.47	28.47	25.37	18.13	18.37
	48:00:00.000	35.37	41.1	34.3	38.63	9.92	10.27	6.11	6.5	4.16	5.03	3.71	4.95	10.11	9.8	7.82		2.26	3.79	4.62	5.47	35.37	33.57	42.03	30.9	9.92	10.53	4.97	3.8	4.16	5.18	4.08	3.39	10.11	10.8	6.24	4.31	2.26	3.93	4.88	2.16	31.87	36.8	26.87	36.63	9.21	8.45	5.83	3.63
GATING strategy
FSC-A v SSC-A	size
FSC-A v FSC-H	singlets
AnnexinV v DAPI
% annexin-V/DAPI negative cells reported
[truncated: 12 more columns]
