# Supplementary material for: Mouse models to investigate in situ cell fate decisions induced by p53
Source: EMBO J. 2024 Aug 19;43(19):12. doi: 10.1038/s44318-024-00189-z (PMC11445477; doi:10.1038/s44318-024-00189-z)
Supplement: Supplementary file 4 — Source data Fig. 1 [file 44318_2024_189_MOESM4_ESM.zip › Figure 1/1G/SAbgal_positive.xlsx]

## Sheet: % Bgal pos
	genotype	wt	wt	wt	wt	p53 flag heterozygous	p53 flag heterozygous	p53 flag heterozygous	p53 flag heterozygous	p53 flag homozygous	p53 flag homozygous	p53 flag homozygous	p53 flag homozygous
	mouse number	HD1KOGFP 185	HD1KOGFP 186	HD1KO 721	HD1KO 722	p53FLAG 157	p53FLAG 161	p53FLAG 147	p53FLAG 153	p53FLAG 162	p53FLAG 163	p53FLAG 143	p53FLAG 154
Treatment	DMSO	5.08	4.97	5.14	5.08	5.1	4.91	5	5	4.92	4.93	5.01	5.03
	nutlin-3a	36.2	48	12.5	12.5	32	34.9	86.6	20.2	32.8	38.3	56.6	0.97
	etoposide	62.2	58.4	16.2	21.2	54.5	51.2	59.3	35.4	54.1	59	56.2	28.8
	taxol	31.1	21.2	25.2	13.8	21.8	24.9	83.9	16.9	29.1	30.9	27.5	15.3
	GATING strategy
	FSC-A v SSC-A	size
	FSC-A v FSC-H	singlets
	FSC-A v DAPI	live cells
	histogram of FDG
	DMSO sample used to set positive gate at 5% B-gal positive cells in DMSO
