# Supplementary material for: Mouse models to investigate in situ cell fate decisions induced by p53
Source: EMBO J. 2024 Aug 19;43(19):12. doi: 10.1038/s44318-024-00189-z (PMC11445477; doi:10.1038/s44318-024-00189-z)
Supplement: Supplementary file 4 — Source data Fig. 1 [file 44318_2024_189_MOESM4_ESM.zip › Figure 1/1E/KM_survival_data.xlsx]

## Sheet: Sheet1
Mouse number	Age	Trp53-FLAGKI/+ (n=8)	Trp53-FLAGKI/KI (n=7)	wildtype (n=7)
68	564			1
70	786			1
78	706			1
75	460			1
76	681			1
77	741			1
66	739			1
93	592	1
123	600	1
17	859	1
42	804	1
48	799	1
49	742	1
59	895	1
104	763	1
92	570		0
115	400		0
116	400		0
88	451		0
125	533		0
128	533		0
133	522		0
