# Supplementary material for: Mouse models to investigate in situ cell fate decisions induced by p53
Source: EMBO J. 2024 Aug 19;43(19):12. doi: 10.1038/s44318-024-00189-z (PMC11445477; doi:10.1038/s44318-024-00189-z)
Supplement: Supplementary file 5 — Source data Fig. 2 [file 44318_2024_189_MOESM5_ESM.zip]

Archive with 31 entries (26 files):
- Figure 2/
- Figure 2/2A/
- Figure 2/2C/
- Figure 2/2D/
- Figure 2/2B/
- Figure 2/2A/TRP53.tif
- __MACOSX/Figure 2/2A/._TRP53.tif
- Figure 2/2A/GADPH.tif
- __MACOSX/Figure 2/2A/._GADPH.tif
- Figure 2/2A/thymocyte_quantiation.xlsx
- __MACOSX/Figure 2/2A/._thymocyte_quantiation.xlsx
- Figure 2/2A/FLAG.tif
- __MACOSX/Figure 2/2A/._FLAG.tif
- Figure 2/2C/TRP53.tif
- __MACOSX/Figure 2/2C/._TRP53.tif
- Figure 2/2C/HSP70.tif
- __MACOSX/Figure 2/2C/._HSP70.tif
- Figure 2/2C/actin.tif
- __MACOSX/Figure 2/2C/._actin.tif
- Figure 2/2C/FLAG.tif
- __MACOSX/Figure 2/2C/._FLAG.tif
- Figure 2/2D/western_quantitation.xlsx
- __MACOSX/Figure 2/2D/._western_quantitation.xlsx
- Figure 2/2B/relative_density.xlsx
- __MACOSX/Figure 2/2B/._relative_density.xlsx
- Figure 2/2B/TRP53.tif
- __MACOSX/Figure 2/2B/._TRP53.tif
- Figure 2/2B/HSP70.tif
- __MACOSX/Figure 2/2B/._HSP70.tif
- Figure 2/2B/FLAG.tif
- __MACOSX/Figure 2/2B/._FLAG.tif
