# Supplementary material for: Mouse models to investigate in situ cell fate decisions induced by p53
Source: EMBO J. 2024 Aug 19;43(19):12. doi: 10.1038/s44318-024-00189-z (PMC11445477; doi:10.1038/s44318-024-00189-z)
Supplement: Supplementary file 5 — Source data Fig. 2 [file 44318_2024_189_MOESM5_ESM.zip › Figure 2/2A/thymocyte_quantiation.xlsx]

## Sheet: Sheet1
Lane				Raw value	percentage of total	treatment/DMSO	protein/loading
1	wt	dmso	p53	21351.4	10.366	1	1
1	wt	dmso	flag	19243.3	10.1624	1	1
1	wt	dmso	gapdh	26981.2	12.6291	1	1
2	wt	nutlin	p53	25488.2	12.3744	1.19375	1.26033
2	wt	nutlin	flag	19038	10.054	0.989335	1.04452
2	wt	nutlin	gapdh	25555.8	11.9619	0.94717	1
3	wt	irradiation	p53	27822.5	13.5076	1.30308	1.1057
3	wt	irradiation	flag	19027.1	10.0483	0.988766	0.838996
3	wt	irradiation	gapdh	26099.5	12.2164	1.17851	1
4	hom	dmso	p53	18742.1	9.09921	1	1
4	hom	dmso	flag	19685.8	10.3961	1	1
4	hom	dmso	gapdh	22988.1	10.7601	1	1
5	hom	nutlin	p53	21687.6	10.5292	1.15716	1.21163
5	hom	nutlin	flag	23525.5	12.4239	1.19505	1.25131
5	hom	nutlin	gapdh	21954.6	10.2763	0.95504	1
6	hom	irradiation	p53	22556.1	10.9509	1.2035	1.24032
6	hom	irradiation	flag	23686.5	12.5089	1.20323	1.24004
6	hom	irradiation	gapdh	22305.6	10.4406	0.970311	1
7	het	dmso	p53	18515.1	8.98898	1	1
7	het	dmso	flag	19444.3	10.2686	1	1
7	het	dmso	gapdh	19128.6	8.95353	1	1
8	het	nutlin	p53	24239.4	11.7681	1.30917	1.07827
8	het	nutlin	flag	22253.3	11.752	1.14446	0.942614
8	het	nutlin	gapdh	23224.7	10.8708	1.21414	1
9	het	irradiation	p53	25573.2	12.4157	1.38121	1.03999
9	het	irradiation	flag	23453.2	12.3857	1.20618	0.908196
9	het	irradiation	gapdh	25404.7	11.8912	1.3281	1
		total area	p53	205976	100
		total area	flag	189357	100
		total area	gapdh	213643	100
