# Supplementary material for: Mouse models to investigate in situ cell fate decisions induced by p53
Source: EMBO J. 2024 Aug 19;43(19):12. doi: 10.1038/s44318-024-00189-z (PMC11445477; doi:10.1038/s44318-024-00189-z)
Supplement: Supplementary file 5 — Source data Fig. 2 [file 44318_2024_189_MOESM5_ESM.zip › Figure 2/2D/western_quantitation.xlsx]

## Sheet: Sheet1
TRP53
	0 h			6 h			12 h			24 h
	rep 1	rep 2	rep 3	rep 1	rep 2	rep 3	rep 1	rep 2	rep 3	rep 1	rep 2	rep 3
wt	1	1	1	8.77213	4.37	5.15623	6.45068	3.59619	5.42506	5.2054	3.49448	3.42128
FLAG-Trp53KI/+	1	1	1	8.42176	3.4213	4.75024	4.88573	2.88333	4.73545	3.27733	2.73103	3.33028
FLAG-Trp53KI/KI	1	1	1	8.43445	4.23951	3.69663	7.4993	3.52811	3.69663	4.85109	2.48352	3.35424
FLAG
	0 h			6 h			12 h			24 h
	rep 1	rep 2	rep 3	rep 1	rep 2	rep 3	rep 1	rep 2	rep 3	rep 1	rep 2	rep 3
wt	1	1	1	0.844836	0.975673	0.989226	0.995214	0.950951	1.04215	1.81198	1.2971	1.10109
FLAG-Trp53KI/+	1	1	1	3.70227	3.76702	5.5898	2.2563	3.39362	5.5607	1.50157	2.70873	3.27094
FLAG-Trp53KI/KI	1	1	1	6.4738	6.65816	6.71173	5.37242	6.42447	6.71173	3.47609	5.04528	6.12396
