# Supplementary material for: Mouse models to investigate in situ cell fate decisions induced by p53
Source: EMBO J. 2024 Aug 19;43(19):12. doi: 10.1038/s44318-024-00189-z (PMC11445477; doi:10.1038/s44318-024-00189-z)
Supplement: Supplementary file 5 — Source data Fig. 2 [file 44318_2024_189_MOESM5_ESM.zip › Figure 2/2B/relative_density.xlsx]

## Sheet: Sheet1
Lane				Raw value	percentage of total area	treatment/DMSO	protein/loading
1	wt	dmso	flag	3591.26	3.63195	1	1
1	wt	dmso	p53	7277.24	6.44456	1	1
1	wt	dmso	hsp70	21615.8	16.4516	1	1
2	wt	nutlin	flag	2556.36	2.58533	0.711828	0.689791
2	wt	nutlin	p53	11380.8	10.0786	1.5639	1.51548
2	wt	nutlin	hsp70	22306.3	16.9772	1.03195	1
3	wt	etoposide	flag	2565.3	2.59438	0.71432	0.696181
3	wt	etoposide	p53	7881.29	6.9795	1.08301	1.0555
3	wt	etoposide	hsp70	22179	16.8803	1.02605	1
4	wt	taxol	flag	2189.91	2.21473	0.60979	0.605523
4	wt	taxol	p53	20516.4	18.1689	2.81926	2.79953
4	wt	taxol	hsp70	21768.1	16.5676	1.00705	1
5	het	dmso	flag	2729.74	2.76068	1	1
5	het	dmso	p53	7332.34	6.49336	1	1
5	het	dmso	hsp70	18908.6	14.3912	1	1
6	het	nutlin	flag	6588.78	6.66345	2.4137	2.86401
6	het	nutlin	p53	6201.48	5.4919	0.845771	1.00356
6	het	nutlin	hsp70	15935.6	12.1285	0.84277	1
7	het	etoposide	flag	7438.07	7.52237	2.72483	2.99875
7	het	etoposide	p53	7088.41	6.27734	0.966732	1.06392
7	het	etoposide	hsp70	17181.4	13.0766	0.908654	1
8	het	taxol	flag	14426.1	14.5896	5.28481	6.41269
8	het	taxol	p53	13870.1	12.2831	1.89164	2.29535
8	het	taxol	hsp70	15582.9	11.86	0.824117	1
9	het	dmso	flag	4584.3	4.63625	1	1
9	het	dmso	p53	6448.92	5.71103	1	1
9	het	dmso	hsp70	15910.6	12.1094	1	1
10	het	nutlin	flag	15287.7	11.6354	2.50966	2.21052
10	het	nutlin	p53	13350	10.1606	1.77912	1.56706
10	het	nutlin	hsp70	18063.6	13.7481	1.13532	1
11	het	etoposide	flag	7015.25	5.33926	1.15163	1.03629
11	het	etoposide	p53	6892.12	5.24555	0.918494	0.826503
11	het	etoposide	hsp70	17681.4	13.4572	1.1113	1
12	het	taxol	flag	18940.4	14.4154	3.10929	2.54868
12	het	taxol	p53	23549.7	17.9235	3.13841	2.57255
12	het	taxol	hsp70	19410.3	14.773	1.21996	1
		total area	flag	98879.4	100
		total area	p53	112921	100
		total area	hsp70	131390	100
