# Supplementary material for: Mouse models to investigate in situ cell fate decisions induced by p53
Source: EMBO J. 2024 Aug 19;43(19):12. doi: 10.1038/s44318-024-00189-z (PMC11445477; doi:10.1038/s44318-024-00189-z)
Supplement: Supplementary file 6 — Source data Fig. 3 [file 44318_2024_189_MOESM6_ESM.zip]

Archive with 22 entries (16 files):
- Figure 3/
- Figure 3/3E/
- Figure 3/3B/
- Figure 3/3C/
- Figure 3/3D/
- Figure 3/3F/
- Figure 3/3E/qPCR_relative_expression.xlsx
- __MACOSX/Figure 3/3E/._qPCR_relative_expression.xlsx
- Figure 3/3B/3B_p21GFP_LR_PCR.tif
- __MACOSX/Figure 3/3B/._3B_p21GFP_LR_PCR.tif
- Figure 3/3C/raw_cellcycle_values.xlsx
- __MACOSX/Figure 3/3C/._raw_cellcycle_values.xlsx
- Figure 3/3D/death_assay_raw_values.xlsx
- __MACOSX/Figure 3/3D/._death_assay_raw_values.xlsx
- Figure 3/3F/p21-IRES-GFP_MDF_Anti-p53.tiff
- __MACOSX/Figure 3/3F/._p21-IRES-GFP_MDF_Anti-p53.tiff
- Figure 3/3F/p21-IRES-GFP_MDF_Anti-HPS70.tiff
- __MACOSX/Figure 3/3F/._p21-IRES-GFP_MDF_Anti-HPS70.tiff
- Figure 3/3F/p21-IRES-GFP_MDF_Anti-BActin.tiff
- __MACOSX/Figure 3/3F/._p21-IRES-GFP_MDF_Anti-BActin.tiff
- Figure 3/3F/p21-IRES-GFP_MDF_Anti-p21.tiff
- __MACOSX/Figure 3/3F/._p21-IRES-GFP_MDF_Anti-p21.tiff
