# Supplementary material for: Mouse models to investigate in situ cell fate decisions induced by p53
Source: EMBO J. 2024 Aug 19;43(19):12. doi: 10.1038/s44318-024-00189-z (PMC11445477; doi:10.1038/s44318-024-00189-z)
Supplement: Supplementary file 6 — Source data Fig. 3 [file 44318_2024_189_MOESM6_ESM.zip › Figure 3/3E/qPCR_relative_expression.xlsx]

## Sheet: Sheet1
	WT MDFs DMSO			WT MDFs Nutlin-3a			p21-IRES-GFP MDFs DMSO			p21-IRES-GFP MDFs Nutlin-3a
	mouse 1	mouse 2	mouse 3	mouse 1	mouse 2	mouse 3	mouse 1	mouse 2	mouse 3	mouse 1	mouse 2	mouse 3
p21	1.22818	0.705516	1.15407	10.7913	8.08224	11.5073	1.04335	1.49276	2.18131	9.92923	8.77038	15.233
raw CT values from triplicate wells were averaged
normalised to average HMBS for sample
normalised to average expression in DMSO from all wt mice
