# Supplementary material for: Mouse models to investigate in situ cell fate decisions induced by p53
Source: EMBO J. 2024 Aug 19;43(19):12. doi: 10.1038/s44318-024-00189-z (PMC11445477; doi:10.1038/s44318-024-00189-z)
Supplement: Supplementary file 6 — Source data Fig. 3 [file 44318_2024_189_MOESM6_ESM.zip › Figure 3/3C/raw_cellcycle_values.xlsx]

## Sheet: 0 h
mouse		rep 1	rep 2	rep 3	rep 4	rep 5	rep 6	rep 7	rep 8	rep 9	rep 10	rep 11	rep 12	rep 13	rep 14	rep 1	rep 2	rep 3	rep 4	rep 5	rep 6	rep 7	rep 8	rep 9	rep 10	rep 11	rep 12	rep 13	rep 14	rep 1	rep 2	rep 3	rep 4	rep 5	rep 6	rep 7	rep 8	rep 9	rep 10	rep 11	rep 12	rep 13	rep 14
cell cycle stage		G0_G1 %	G0_G1 %	G0_G1 %	G0_G1 %	G0_G1 %	G0_G1 %	G0_G1 %	G0_G1 %	G0_G1 %	G0_G1 %	G0_G1 %	G0_G1 %	G0_G1 %	G0_G1 %	G2 M %	G2 M %	G2 M %	G2 M %	G2 M %	G2 M %	G2 M %	G2 M %	G2 M %	G2 M %	G2 M %	G2 M %	G2 M %	G2 M %	Sphase %	Sphase %	Sphase %	Sphase %	Sphase %	Sphase %	Sphase %	Sphase %	Sphase %	Sphase %	Sphase %	Sphase %	Sphase %	Sphase %
GENOTYPE	wt	47.9381	54.6973	59.09	58.62	54.77	59.04	70.95	69.9	83.9						39.1753	31.1065	29.93	27.66	30.29	26.54	20.07	22.36	11.36						12.8866	14.1962	10.98	13.73	14.94	14.42	8.98	7.74	4.74
	p21-ires-GFP KI/KI	60.68	61.73	62.72	72.04	65.99	77.37									26.01	25.82	24.72	21.6	29.02	16.05									13.31	12.45	12.56	6.35	4.99	6.58
	p21-ires-GFP KI/+	53.8144	52.3859	49.2163	49.9473	56.0372	46.9619	70.53	68.86	51.15	63.59	61.8	67.34	60.57	74.17	33.4021	32.9876	37.6176	36.1433	32.5077	39.1349	21.34	23.59	33.68	26.2	23.19	18.76	26.18	18.64	12.7835	14.6266	13.1661	13.9094	11.4551	13.9032	8.14	7.55	15.17	10.21	15.02	13.89	13.24	7.19
	KO50/P21-IRES-GFP	60.53	62.59	61.42	69.73	64.61	68.42									29.19	29.11	28.75	23.24	29.42	22.84									10.28	8.31	9.83	7.03	5.97	8.74
Gating strategy
FSC-A v SCC-A	size
FSC-A v FSC-H	singlets
DAPI H v DAPI W	singlets
histogram GFP	for GFP + poulation
histogram DAPI	For DNA content

## Sheet: 24 h
	G0_G1 %	G0_G1 %	G0_G1 %	G0_G1 %	G0_G1 %	G0_G1 %	G0_G1 %	G0_G1 %	G0_G1 %	G0_G1 %	G0_G1 %	G0_G1 %	G0_G1 %	G0_G1 %	G2 M %	G2 M %	G2 M %	G2 M %	G2 M %	G2 M %	G2 M %	G2 M %	G2 M %	G2 M %	G2 M %	G2 M %	G2 M %	G2 M %	Sphase %
wt DMSO	64.7392	61.1404	57.64	54.07	55.83	55.34	53.52	53.54	61.24						25.9795	26.3992	33.96	35.27	35.62	32.28	39.71	41.83	32.44						9.28137	12.4604	8.4	10.67	8.55	12.38	6.77	4.63	6.32
KI/KI DMSO	58.1	59.06	56.52	57.08	53.31	58.45									30.9	30.6	32.53	35.46	41.24	34.31									11.01	10.34	10.95	7.46	5.44	7.24
p21-IRES-GFP DMSO	63.9583	57.5594	59.1341	68.0455	67.3868	69.7531	60.86	62.12	62.91	62.76	54.45	60.42	61.71	60.29	24.6875	29.4816	22.8089	18.304	18.8272	17.1811	30.91	28.82	27.46	28.93	32.05	28.57	34.53	32.9	11.3542	12.959	18.057	13.6505	13.786	13.0658	8.23	9.06	9.63	8.31	13.5	11.01	3.77	6.81
KO50/P21-IRES-GFP DMSO	59.01	59.13	58.17	53.27	50.84	48.8									32.49	32.08	35.16	36.83	35.24	36.72									8.51	8.79	6.67	9.9	13.92	14.48
wt abe	73.9566	65.0364	61.36	69.56	60.76										16.6735	21.1238	27.6	20.96	26.74										9.36989	13.8398	11.04	9.47	12.5
KI/KI abe	76.08	70.44	57.18												15.78	24.45	33.09												8.14	5.11	9.73
p21-IRES-GFP abe	68.3402	62.4866	57.4376	58.9936	60.0845	61.117	74.46	71.77	76.96	72.87					18.4426	20.686	30.2932	28.4797	27.4551	25.2898	18.1	15.65	14.73	19.67					13.2172	16.8274	12.2693	12.5268	12.4604	13.5933	7.45	12.58	8.31	7.46
KO50/P21-IRES-GFP abe	67.26	54.32	52.54												17.76	35.35	40.37												14.98	10.33	7.09
wt dex	63.2611	60.5739	53.3	50.94	51.02	56.14									25.6966	28.2678	38.41	42.78	43.98	37.47									11.0423	11.1583	8.29	6.28	5	6.39
KI/KI dex	57.08	53.88	55.62												35.41	41.19	37.42												7.51	4.93	6.96
p21-IRES-GFP dex	63.3161	59.6999	54.8422	57.1429	57.2038	60.8833	56.75	57.37	58.81	59.06	50.06	56.62	57.35		23.6269	28.5102	30.7943	29.5309	29.4557	25.6572	34.39	33.95	31.98	31.71	35.31	30.91	35.55		13.057	11.7899	14.3634	13.3262	13.3404	13.4595	8.87	8.68	9.21	9.23	14.63	12.47	7.1
KO50/P21-IRES-GFP dexamethasone	55.02	58.16	56.89	55.03	50.27	50.21									36.68	31.94	35.86	36.84	38.74	39.77									8.3	9.9	7.25	8.13	10.99	10.02
wt etoposide	34.7148	31.3359	15.36	35.09	35.47	35.71	57.08	53.31	58.45						58.8549	62.7817	81.44	61.76	61.68	59.69	35.46	41.24	34.31						6.43025	5.88235	3.2	3.15	2.84	4.6	7.46	5.44	7.24
KI/KI etop	39.7	36.74	34.64	16.58											57.63	61.02	61.96	80.65											2.67	2.24	3.4	2.77
p21-IRES-GFP etoposide	38.4534	27.8407	29.7919	31.3717	31.0864	35.1931	17.89	22.05	18.28	14.15	14.2	16.23	39.9		54.6776	63.2351	61.3363	59.7144	60.7841	55.1502	76.95	72.61	76.94	81.97	78.64	80.65	53.59		6.86894	8.92414	8.87185	8.91389	8.12947	9.65665	5.16	5.34	4.78	3.88	7.16	3.12	6.51
KO50/P21-IRES-GFP etoposide	13.24	12.8	20.95	11.28	11.16	9.37	26.08	29.43	25.87						81.13	80.7	73.56	84.79	81.53	82.71	68.78	66.14	72.03						5.63	6.5	5.49	3.94	7.31	7.92	5.14	4.42	2.09
wt nutlin	69.8295	68.6377	62.58	54.2	55.36	57.04	58.68	65.14	61.44						27.0076	28.7296	31.45	42.81	38.43	39.38	34.86	29	33.23						3.16287	2.63268	5.97	2.99	6.21	3.58	6.46	5.87	5.32
KI/KI nutlin	57.43	55.24	56.71	64.01	58.96	58.79									37.08	40.86	38.66	28.13	34.45	35.93									5.49	3.9	4.62	7.87	6.59	5.28
p21-IRES-GFP nutlin	64.9337	55.5207	63.3574	66.9304	59.8148	62.8089	64.13	62.47	63.96	52.42	47.71	51.46	58.5	59.82	29.9296	37.432	31.7311	27.8963	34.8486	31.3015	29.13	29.67	28.89	42.34	47.61	41.21	32.66	33.36	5.1367	7.04726	4.91151	5.17331	5.33652	5.88962	6.74	7.86	7.15	5.24	4.68	7.33	8.85	6.82
KO50/P21-IRES-GFP nutlin	53.6	55.89	55.02	55.32	51.93	50.39									36.79	35.62	37.75	33.37	35.64	36.45									9.61	8.49	7.23	11.31	12.43	13.16
wt taxol	11.1738	12.0057	9.15	19.81	17.61	23.96									85.268	82.3879	87.3	74.98	74.68	70.94									3.55826	5.60634	3.55	5.21	7.7	5.1
KI/KI taxol	15.55	12.8	11.19												78.33	84.92	87.28												6.12	2.28	1.54
p21-IRES-GFP taxol	11.002	14.3621	15.0281	11.6595	12.2982	14.0086	11.06	13.25	12.68	8.5	9.07	9.73	23.32		81.4367	79.6037	78.5821	80.8241	79.9385	78.6638	84.88	83.69	84.52	89.43	86.87	87.58	73.36		7.56121	6.03429	6.38981	7.51641	7.76326	7.32759	4.06	3.06	2.8	2.06	4.06	2.69	3.32
KO50/P21-IRES-GFP taxol	8.99	11.6	16.65	10.42	19.67	12.15									88.85	85.53	79.11	84.49	73.95	80.66									2.16	2.87	4.24	5.09	6.38	7.19
wt thapsigargin	55.37	59.25	60												36.34	35.78	32.9												8.29	4.97	7.11
KI/KI thapsigargin	60.49	59.06	58.17												33.17	29.32	35.57												6.34	11.62	6.26
p21-IRES-GFP thapsigargin	55.3	54.97	56.03	58.93											35.42	33.93	30.76	32.81											9.27	11.1	13.21	8.26
KO50/P21-IRES-GFP thapsigargin	46.96	42.24	39.78												40.98	46.09	49.09												12.06	11.66	11.13

## Sheet: 48h
	G0_G1 %	G0_G1 %	G0_G1 %	G0_G1 %	G0_G1 %	G0_G1 %	G0_G1 %	G0_G1 %	G0_G1 %	G0_G1 %	G0_G1 %	G0_G1 %	G0_G1 %	G0_G1 %	G2 M %	G2 M %	G2 M %	G2 M %	G2 M %	G2 M %	G2 M %	G2 M %	G2 M %	G2 M %	G2 M %	G2 M %	G2 M %	G2 M %	Sphase %	Sphase %	Sphase %	Sphase %	Sphase %	Sphase %	Sphase %	Sphase %	Sphase %	Sphase %	Sphase %	Sphase %	Sphase %	Sphase %
	rep 1	rep 2	rep 3	rep 4	rep 5	rep 6	rep 7	rep 8	rep 9	rep 10	rep 11	rep 12	rep 13	rep 14	rep 1	rep 2	rep 3	rep 4	rep 5	rep 6	rep 7	rep 8	rep 9	rep 10	rep 11	rep 12	rep 13	rep 14	rep 1	rep 2	rep 3	rep 4	rep 5	rep 6	rep 7	rep 8	rep 9	rep 10	rep 11	rep 12	rep 13	rep 14
wt DMSO	69.3171	67.3597	62.62	67.91	64.29	66.71	58.53	62.22	68.01						21.6294	20.9979	32.42	23.86	27.37	26.48	36.11	33.09	28.58						11.6424	4.96	8.23	8.34	6.8	5.36	4.69	3.41
KI/KI DMSO	66.76	66.08	63.25	61.12	61.16	65.05									25.72	27.25	31.16	34.58	36	30.38									7.52	6.67	5.58	4.31	2.83	4.57
p21-IRES-GFP DMSO	72.3731	61.0334	56.202	61.351	62.0571	65.0415	65.07	69.32	70.09	64.41	58.04	64.48	62.42	65.82	19.6822	28.6329	33.6992	30.0342	29.096	25.0079	28.92	24.2	24.2	28.76	30.73	25.73	28.03	30.28	10.3337	10.0988	8.61479	8.8469	9.95061	6.01	6.48	5.71	6.82	11.23	9.8	9.56	3.9
KO50/P21-IRES-GFP DMSO	63.48	66.39	65.1	56.9	53.85	52.95									28.59	25.78	26.25							31.61	34.33	34.32			7.83	8.65	11.49	11.83	12.74
wt abe	76.3295	68.7047	72.02	70.65	71.74										13.5558	16.6839	21.49	23.59	18.54	10.1147									14.6114	6.49	5.77	9.72
KI/KI abe	77.51	72.95	64.39												15.08	19.29	22.49												7.41	7.76	13.11
p21-IRES-GFP abe	68.2329	65.1042	71.9447	70.8718	71.9008	72.0711	77.95	75.05	80.61	76.36					16.3432	17.0833	15.4091	16.7179	15.3926	15.6904	16.15	20.31	12.58	15.11					15.4239	17.8125	12.6461	12.4103	12.7066	12.2385	5.9	4.64	6.81	8.53
KO50/P21-IRES-GFP abe		56.14	51.9	59.93											35.9	39.74	31.54												7.96	8.36	8.53
wt dex	68.3903	67.9806	58.39	57.54	57.68	61.82									24.6038	23.925	37.16	37.42	36.62	35.64									7.00584	8.09444	4.45	5.04	5.7	2.54
KI/KI dex	59.15	60.04	58												36.41	37.22	37.28												4.44	2.74	4.73
p21-IRES-GFP dex	71.2667	62.9669	60.2955	62.9771	62.2066	63.4921	57.14	62.55	61.11	57.55	54.01	57.93	64.01		18.4346	28.0683	30.741	28.838	28.3824	25.6085	36.32	30.34	32.4	35.01	35.55	32.36	31.9		10.2987	8.96478	8.96343	8.1849	9.41101	10.8995	6.54	7.12	6.49	7.44	10.44	9.71	4.09
KO50/P21-IRES-GFP dexamethasone	62.52	60.24	62.25	50.98	48.92	49.21									29.34	32.5	27.37	35.57	37.38	38.25									8.14	7.26	10.37	13.45	13.7	12.55
wt etoposide	36.2503	30.5411	18.87	34.31	32.35	30.74	26.62	22.59	21.96						58.2329	61.5248	77.38	63.89	64.8	66.52	70.78	73.9	75.75						5.5168	7.93405	3.75	1.8	2.85	2.74	2.6	3.51	2.29
KI/KI etop	34.5	39.89	40.48	36.15	34.25	19.82									60.64	56.45	53.69	58.26	59.42	77.55									4.85	3.66	5.83	5.59	6.33	2.63
p21-IRES-GFP etoposide	31.5162	24.4783	30.7057	31.6732	32.1502	29.0594	19.17	23.82	27.46	12.84	6.23	9.44	43.22	20.43	59.3058	67.7947	63.4212	62.5819	61.3874	64.3301	74.47	69.28	65.79	82.17	88.36	87.28	50.63	75.72	9.17802	7.72702	5.87316	5.74487	6.4624	6.61047	6.36	6.9	6.75	4.98	5.41	3.28	6.15	3.84
KO50/P21-IRES-GFP etoposide	29.41	28.83	19.67	21.26	19.07	15.66									62.08	62.4	74	71.09	76.82	76.27									8.51	8.77	6.33	7.65	4.1	8.07
wt nutlin	71.3111	66.3587	67.57	54.89	57.51	59.65	55.92	63.12	64.85						25.0719	30.1344	29.35	40.71	37.1	36.12	28.51	30.32	21.86						3.61693	3.50693	3.08	4.4	5.39	4.23	15.57	6.56	13.3
KI/KI nutlin	58.82	53.51	55.42	66.41	62.63	60.52									34.1	42.2	36.51	22.03	28.09	33.77									7.08	4.29	8.07	11.56	9.28	5.71
p21-IRES-GFP nutlin	65.1182	58.1665	61.5024	66.6667	54.992	57.1309	64.37	67.39	61.9	62.41	58.62	59.69	58.73	65.48	29.8631	36.4594	32.0281	28.8993	35.7715	36.3085	31.59	27.81	33.99	28.09	35.23	32.28	33.5	22.84	5.01866	5.37408	6.46946	4.43401	9.23652	6.56064	4.04	4.79	4.11	9.5	6.15	8.02	7.77	11.69
KO50/P21-IRES-GFP nutlin	62.81	62.91	60.99	59.77	56.69	52.35									27.83	27.75	30.27	32.99	32.79	34.94									9.36	9.33	8.74	7.24	10.52	12.71
wt taxol	7.97659	8.69025	9.2	7.11	7.84	10.17									89.1771	86.3374	86.31	90.51	90.42	87.83									2.84632	4.97231	4.49	2.38	1.74	2
KI/KI taxol	6.24	5.94	2.8												88.94	91.08	95.14												4.82	2.98	2.05
p21-IRES-GFP taxol	7.1877	8.35103	7.35106	7.60056	6.90804	7.62934	6.66	16.06	14.89	6.81	6.04	5.73	3.33		88.5473	86.6406	86.0527	86.6464	87.7388	86.3349	89.25	78.28	78.22	90.55	90.11	90.89	94.44		4.26499	5.00838	6.59621	5.75304	5.35318	6.0358	4.09	5.66	6.89	2.64	3.86	3.38	2.24
KO50/P21-IRES-GFP taxol	15.03	18.51	18.24	24.03	19.44	28.52									79.24	74.41	75.02	67.36	68.34	62.66									5.73	7.08	6.73	8.61	12.22	8.82
wt thapsigargin	73.38	69.54	72.49												17.89	24.2	22.8												8.73	8.73	6.26	4.7
KI/KI thapsigargin	70.69	77.5	73.2												25.23	17.96	18.27												4.08	4.08	4.54	8.53
p21-IRES-GFP thapsigargin	62.85	64.02	74.45	71.77											30.95	30.17	22.02	22.72											5.52	6.2	5.81	3.53	5.52
KO50/P21-IRES-GFP thapsigargin	56.31	49.99	53.99												36.42	41.68	41.05												7.27	8.34	4.96

## Sheet: 72h
	rep 1	rep 2	rep 3	rep 4	rep 5	rep 6	rep 7	rep 8	rep 9	rep 10	rep 11	rep 12	rep 13	rep 14	rep 1	rep 2	rep 3	rep 4	rep 5	rep 6	rep 7	rep 8	rep 9	rep 10	rep 11	rep 12	rep 13	rep 14	rep 1	rep 2	rep 3	rep 4	rep 5	rep 6	rep 7	rep 8	rep 9	rep 10	rep 11	rep 12	rep 13	rep 14
	G0_G1 %	G0_G1 %	G0_G1 %	G0_G1 %	G0_G1 %	G0_G1 %	G0_G1 %	G0_G1 %	G0_G1 %	G0_G1 %	G0_G1 %	G0_G1 %	G0_G1 %	G0_G1 %	G2 M %	G2 M %	G2 M %	G2 M %	G2 M %	G2 M %	G2 M %	G2 M %	G2 M %	G2 M %	G2 M %	G2 M %	G2 M %	G2 M %	Sphase %	Sphase %	Sphase %	Sphase %	Sphase %	Sphase %	Sphase %	Sphase %	Sphase %	Sphase %	Sphase %	Sphase %	Sphase %	Sphase %
wt DMSO	77.381	70.2862	69.75	69.82	68.25	69.08	65.67	67.57	71.66						18.0624	20.9386	25.72	26.62	25.57	23.55	30.98	28.82	24.13						4.55665	8.77525	4.53	3.56	6.19	7.37	3.35	3.61	4.21
KI/KI DMSO	71.08	69.77	66.67	67.4	64.46	68.28									22.35	23.08	24.28	28.18	33.2	28.47									6.57	7.15	9.04	4.43	2.34	3.26
p21-IRES-GFP DMSO	80.8584	68.3942	59.9267	71.5027	73.2086	73.4539	71.72	76.24	72.51	70.66	67.92	70.3	71.08	71.92	11.4931	21.7715	30.1789	20.7555	19.1294	17.7728	22	18.25	22.19	24.59	24.78	22.14	22.16	25.35	7.64849	9.83432	9.89437	7.7418	7.66208	8.77337	6.28	5.51	5.3	4.75	7.3	7.56	6.76	2.73
KO50/P21-IRES-GFP DMSO	68.62	64.54	58.84	64.46	59.7	56.61									22.3	26.83	28.77	26.57	29.73	35.03									9.08	8.63	12.38	8.97	10.57	8.36
wt abe	74.7673	69.3347	70.32	67.99	80.42										14.3744	16.0083	18.27	16.89	10.86										10.8583	14.657	11.41	15.12	8.72
KI/KI abe	76.03	81.78	77.8												13.79	13.28	13.56												10.18	4.94	8.64
p21-IRES-GFP abe	72.6337	68.5225	63.0593	69.8347	69.279	65.9398	71.23	71.84	75.58	69.06					14.0947	14.9893	19.8751	16.1157	16.8234	17.6532	17.11	21.43	11.05	17					13.2716	16.4882	17.0656	14.0496	13.8976	16.4071	11.66	6.73	13.37	13.94
KO50/P21-IRES-GFP abe	62.68	61.89	62.84												28.68	26.49	28.17												8.65	11.62	8.99
wt dex	79.4507	71.2801	59.47	60.73	63.42	69.84									16.0732	22.6517	36.2	34.83	33.11	26.42									4.47609	6.06816	4.33	4.44	3.46	3.74
KI/KI dex	63.59	65.25	66.12												32.45	32.41	31.54												3.96	2.34	2.34
p21-IRES-GFP dex	78.6517	64.0809	57.6986	62.5472	65.0641	71.4062	59.67	62.36	62.24	67.68	64.72	66.69	67.87		14.6067	26.5599	33.0019	29.9795	27.1368	21.6098	32.1	29.5	30.74	28.09	28.85	26.61	29.79		6.74157	9.35919	9.29953	7.47331	7.79915	6.98403	8.23	8.14	7.02	4.24	6.43	6.7	2.33
KO50/P21-IRES-GFP dexamethasone	66.77	63.75	62.71	57.01	56.42	56.73									22.54	28.68	27.74	33.8	35.27	37.35									10.69	7.56	9.55	9.19	8.31	5.92
wt etoposide	31.0095	33.2788	15.23	25.43	23.27	31.95	20.41	19.25	23.17						64.8779	56.9827	79.33	70.75	69.51	65.31	74.75	78.41	75.56						4.1126	9.73844	5.44	3.81	7.22	2.74	4.84	2.34	1.27
KI/KI etop	37.13	38.43	33.76	35.87	33.61	22.2									58.01	58.73	62.55	60.06	64.68	73.28									4.86	2.83	3.69	4.07	1.71	4.52
p21-IRES-GFP etoposide	35.8885	29.6747	29.5783	28.6378	33.7358	32.6423	22.52	20.89	22.23	11.07	7.32	16.36	42.15	20.2	55.8387	59.7382	61.4674	64.5732	59.235	58.9987	70.85	72.21	69.91	84.1	86.49	75.2	52.82	76.23	8.2728	10.587	8.95436	6.78903	7.02922	8.35906	6.62	6.9	7.86	4.83	6.19	8.44	5.03	3.57
KO50/P21-IRES-GFP etoposide	31.36	22.61	17.94	38.49	39.86	39.37									59.27	69.27	68.9	51.86	50.15	49.74									9.37	8.12	13.16	9.65	9.99	10.89
wt nutlin	74.0437	65.4656	65.19	60.8	62.9	62.09	55.89	55.47	68.74						23.5873	28.5954	29.39	33.59	31.82	30.05	30.3	30.89	16.78						2.36899	5.93904	5.42	5.61	5.29	7.86	13.8	13.64	14.49
KI/KI nutlin	64.5	60	56.05	73.16	77.45	39.57									30.05	33.8	37.01	16.11	13.68	43.32									5.45	6.2	6.95	10.74	8.87	17.11
p21-IRES-GFP nutlin	64.3027	56.9764	61.3912	65.6729	56.7227	57.7847	58.63	59.59	57.47	57.54	49.51	54.59	48.59	56.81	28.8432	34.8549	30.7494	28.771	32.2479	31.7659	26.24	31.99	33.95	36.09	40.26	38.01	41.48	35.59	6.85413	8.16877	7.85937	5.55613	11.0294	10.4493	15.13	8.42	8.58	6.36	10.24	7.41	9.93	7.61
KO50/P21-IRES-GFP nutlin	64.97	67.48	62.44	61.02	59.68	60.52									25.62	26.84	30.63	29.73	30.12	32.98									9.4	5.67	6.93	9.24	10.2	6.5
wt taxol	6.04702	8.33541	9.43	8.32	5.41	7.98									88.5846	82.6076	86.5	86.87	92.99	88.82									5.3684	9.05698	4.06	4.81	1.6	3.2
KI/KI taxol	5.6	5.73	3.05												89.62	91.31	94.21												4.78	2.97	2.74
p21-IRES-GFP taxol	4.90741	4.05757	8.51731	7.64355	7.1998	6.66907	13.15	26.23	26.95	5.82	16.1	5.57	2.72		85.4167	90.1988	82.4134	82.6498	85.3264	85.7623	80.39	64.34	60.28	87.29	77.78	88.55	93.33		9.67593	5.74366	9.06924	9.70669	7.47384	7.56867	6.46	9.43	12.77	6.88	6.12	5.88	3.95
KO50/P21-IRES-GFP taxol	32.17	21.08	20.38	36.75	28.85	27.54									56.48	72.04	71.29							45.84	58.64	60.63			11.35	6.88	8.33	17.41	12.51	11.83
wt thapsigargin	74.19	76.53	80.85												17.13	18.25	14.15												8.69	5.22	4.99
KI/KI thapsigargin	74.71	85.94	79.55												19.31	8.47	13.28												5.98	5.58	7.17
p21-IRES-GFP thapsigargin	75.14	67.88	73.24	81.41											17.53	23.44	12.65	15.52											7.33	8.69	14.11	3.07
KO50/P21-IRES-GFP thapsigargin	65.3	63.23	64.2												23.32	25.5	26.53												11.38	11.27	9.27
