# Supplementary material for: Mouse models to investigate in situ cell fate decisions induced by p53
Source: EMBO J. 2024 Aug 19;43(19):12. doi: 10.1038/s44318-024-00189-z (PMC11445477; doi:10.1038/s44318-024-00189-z)
Supplement: Supplementary file 6 — Source data Fig. 3 [file 44318_2024_189_MOESM6_ESM.zip › Figure 3/3D/death_assay_raw_values.xlsx]

## Sheet: Sheet1
	DMSO	DMSO	DMSO	DMSO	DMSO	DMSO	etoposide 1ug/ml	etoposide 1ug/ml	etoposide 1ug/ml	etoposide 1ug/ml	etoposide 1ug/ml	etoposide 1ug/ml	ionomycin	ionomycin	ionomycin	ionomycin	ionomycin	ionomycin	nutlin-3a 10uM	nutlin-3a 10uM	nutlin-3a 10uM	nutlin-3a 10uM	nutlin-3a 10uM	nutlin-3a 10uM	wt DMSO	wt DMSO	wt DMSO	wt DMSO	wt etoposide 1ug/ml	wt etoposide 1ug/ml	wt etoposide 1ug/ml	wt etoposide 1ug/ml	wt ionomycin	wt ionomycin	wt ionomycin	wt ionomycin	wt nutlin 10uM	wt nutlin 10uM	wt nutlin 10uM
	rep 1	rep 2	rep 3	rep 4	rep 5	rep 6	rep 1	rep 2	rep 3	rep 4	rep 5	rep 6	rep 1	rep 2	rep 3	rep 4	rep 5	rep 6	rep 1	rep 2	rep 3	rep 4	rep 5	rep 6	rep 1	rep 2	rep 3	rep 4	rep 1	rep 2	rep 3	rep 4	rep 1	rep 2	rep 3	rep 4	rep 1	rep 2	rep 3
0h	90.3	89.1	85.4	93	92.2	91.9	90.3	89.1	85.4	93	92.2	91.9	90.3	89.1	85.4	93	92.2	91.9	90.3	89.1	85.4	93	92.2	91.9	89	88.8	78.8	85.1	89	88.8	78.8	85.1	89	88.8	78.8	85.1	89	88.8	78.8
4h	85.9667	86.0333	79.8667	86.5667	83.5667	83.9667	81.6	84.9	78.5667	85	83.6	80.7333	86.8667	87.6333	85.6	89.7	86.1667	84.2333	79.7	84.2	75.6	82.6	81.2667	78.9667	82.7		78.67	85.2	82.2333		78.67	84.03	85.3667		79.13	82.07	80.2		79.07
8h	78.3	82	75.6333	83.2	79.6667	80.4667	61.2	65.1333	59.4667	66.1667	66.2	62.8667	80.7667	82.5333	80.5667	81	72.5667	62.5	48.6	52.7	40.1667	50.7667	48.8667	43.9667	78.6333	78.6	78.23	82	65.7667	58.2	63.5	67.2	76.6	71	78.13	80.17	49.0333	46.8	53
24h	69.0667	72.3667	65.7	71.1667	63.6667	66.6333	31.2667	36.5333	29.5667	37	32.6333	32.1667	4.43333	4.52	7.9	5.78667	5.99333	5.9	9.39333	14.6333	8.96	10.9833	6.61	9.81667	67.6667	50	57.73	43.77	34.6667	29.97	32.7	25.57	4.19667	4.38	5.36	6	5.81	15.03	13.3
48h	42.0333	45.1	36.1667	41.4667	34.6333	41.6333	11.7667	15.3667	10.7067	14	10.2533	13.0333	3.18667	5.025	4.47667	2.79333	2.31333	3.33	7.52	9.01667	5.54	7.06333	4.37333	6.67333	36.8333	21.33	15.93	21.97	10.5	12.2	14.9	12.8	2.93333	2.16	4.8	4.67	4.22	10.66	8.97
GATING strategy
FSC-A v SSC-A	size
FSC-A v FSC-H	singlets
AnnexinV v DAPI
% annexin-V/DAPI negative cells reported
