# Supplementary material for: Mouse models to investigate in situ cell fate decisions induced by p53
Source: EMBO J. 2024 Aug 19;43(19):12. doi: 10.1038/s44318-024-00189-z (PMC11445477; doi:10.1038/s44318-024-00189-z)
Supplement: Supplementary file 7 — Source data Fig. 4 [file 44318_2024_189_MOESM7_ESM.zip]

Archive with 24 entries (18 files):
- Figure 4/
- Figure 4/.DS_Store
- __MACOSX/Figure 4/._.DS_Store
- Figure 4/4E/
- Figure 4/4B/
- Figure 4/4C/
- Figure 4/4D/
- Figure 4/4A/
- Figure 4/4E/.DS_Store
- __MACOSX/Figure 4/4E/._.DS_Store
- Figure 4/4E/4E_MFI_p21iresgfp_drug_removal.xlsx
- __MACOSX/Figure 4/4E/._4E_MFI_p21iresgfp_drug_removal.xlsx
- Figure 4/4B/4B_MDF_GFP_expression_raw_MFI.xlsx
- __MACOSX/Figure 4/4B/._4B_MDF_GFP_expression_raw_MFI.xlsx
- Figure 4/4C/.DS_Store
- __MACOSX/Figure 4/4C/._.DS_Store
- Figure 4/4C/4C_tcells_data.xls
- __MACOSX/Figure 4/4C/._4C_tcells_data.xls
- Figure 4/4D/.DS_Store
- __MACOSX/Figure 4/4D/._.DS_Store
- Figure 4/4D/4D_activated_Tcells.xlsx
- __MACOSX/Figure 4/4D/._4D_activated_Tcells.xlsx
- Figure 4/4A/4A_MDF_MFI_baseline.xlsx
- __MACOSX/Figure 4/4A/._4A_MDF_MFI_baseline.xlsx
