# Supplementary material for: Mouse models to investigate in situ cell fate decisions induced by p53
Source: EMBO J. 2024 Aug 19;43(19):12. doi: 10.1038/s44318-024-00189-z (PMC11445477; doi:10.1038/s44318-024-00189-z)
Supplement: Supplementary file 7 — Source data Fig. 4 [file 44318_2024_189_MOESM7_ESM.zip › Figure 4/4E/4E_MFI_p21iresgfp_drug_removal.xlsx]

## Sheet: p21iresgfp_MFI_drug_removal
drug	DMSO			Etoposide			Nutlin-3a			Taxol			Abemaciclib
Mouse number	309	314	315	309	314	315	309	314	315	309	314	315	309	314	315
0 h	1699	1680	1705	1699	1680	1705	1699	1680	1705	1699	1680	1705	1699	1680	1705
24 h	1652	1774	1811	2865	2788	2761	2544	2761	2750	2037	1987	2033	1699	1761	1689
48 h	1774	1961	1928	5060	4955	4556	5416	5158	5125	3476	3195	3266	1825	1931	1987
72 h	1979	1961	2148	6146	5486	5427	5268	4751	4801	4791	4509	4290	1888	2083	2040
96 h	2044	2029	2206	6363	5628	5652	4125	3975	3991	5235	4308	4444	2029	2091	2029
120 h	2044	2107	2099	6747	5039	5912	4116	4159	3641	6253	4965	4781	1961	2185	2064
GATING strategy
FSC-A v SSC-A	size
FSC-A v FSC-H	singlets
FSC-A v DAPI	live cells
GFP histogram
Value presented is MFI of GFP histogram after gating
Values graphed are normalised to DMSO 0h value
