# Supplementary material for: Mouse models to investigate in situ cell fate decisions induced by p53
Source: EMBO J. 2024 Aug 19;43(19):12. doi: 10.1038/s44318-024-00189-z (PMC11445477; doi:10.1038/s44318-024-00189-z)
Supplement: Supplementary file 7 — Source data Fig. 4 [file 44318_2024_189_MOESM7_ESM.zip › Figure 4/4B/4B_MDF_GFP_expression_raw_MFI.xlsx]

## Sheet: Sheet1
genotype		p21-ires-gfp KI/+	p21-ires-gfp KI/+	p21-ires-gfp KI/+	p21-ires-gfp KI/+	p21-ires-gfp KI/+	p21-ires-gfp KI/+	p21-ires-gfp KI/+	p21-ires-gfp KI/+	p21-ires-gfp KI/+	p21-ires-gfp KI/+	p21-ires-gfp KI/+	p21-ires-gfp KI/+	p21-ires-gfp KI/+	p21-ires-gfp KI/+	ko50/p21-ires-gfp	ko50/p21-ires-gfp	ko50/p21-ires-gfp	ko50/p21-ires-gfp	ko50/p21-ires-gfp	ko50/p21-ires-gfp	p21-ires-GFP KI/KI	p21-ires-GFP KI/KI	p21-ires-GFP KI/KI	p21-ires-GFP KI/KI	p21-ires-GFP KI/KI	p21-ires-GFP KI/KI
mouse number		123	185	197	187	140	142	143	251	60	62	40	42	52	61	131	132	133	80	83	85	171	179	189	234	249	250
treatment	dmso 0h	494	477	525	62.7	561	579	459	757	788	986	757	697	762	748	378	374	341	324	328	312	141	141	138	1330	1193	1337
	dmso 24h	596	568	617	82.4	598	624	586	830	789	1072	803	781	824	805	281	282	301	260	247	304	172	178	159	1570	1658	1761
	etoposide 1ug/ml 24h	4614	4334	4167	273	4277	4256	4536	4425	3462	4924	3332	3195	4211	3626	570	538	587	513	541	551	623	733	821	8392	8973	9599
	nutlin-3a 10uM 24h	7158	6516	6160	570	3259	3181	3275	6674	4334	6093	3386	2634	4643	3863	331	332	337	265	273	302	1191	1372	1247	14349	14151	15100
	aber 24h	931	831	875	67.3					1197	1492	1097	1016	1251	1197	406	377	384				203	198	144
	dexamethasone 24h	684	660	682	90.3	688	655	628		875	1188	920	840	948	945	344	339	344	285	282	317	179	201	149
	taxol 24h	3539	3089	2854	355	3000	3196	3081		3292	3831	2928	2604	3273	3189	765	705	740	564	581	625	587	658	567
	thapsigargin 24h	772	705	730					1186							410	451	389							2144	2033	2400
	dmso 48h	707	625	633	105	768	816	759	958	844	1266	1000	823	857	875	194	194	203	222	205	258	250	243	240	1815	1738	1917
	etoposide 1ug/ml 48h	9406	9906	9707	947	10776	10539	10910	8135	8524	10995	6851	6881	8355	8392	697	705	762	851	789	764	1786	1215	2056	17737	15100	13053
	nutlin-3a 10uM 48h	11613	11120	11045	1688	8458	8334	8777	13235	8697	12553	7834	6502	11171	10388	244	246	258	245	223	273	3248	3758	3653	27345	20617	20520
	aber 48h	1509	1355	1532	242					1618	2249	1573	1302	1655	1642	387	398	309				448	447	512
	dexamethasone 48h	765	757	791	111	937	987	953		908	1358	1101	1020	1014	1020	221	222	233	225	207	263	281	253	260
	taxol 48h	10945	10179	10087	1118	10513	9476	10358		9074	11095	8834	8524	10041	9906	927	1209	893	857	859	801	1918	1886	2404
	thapsigargin 48h	1254	1163	1211					2144							441	410	454							3663	3785	4308
	dmso 72h	705	587	730	111	791	918	969	816	884	1376	1141	860	879	884	156	160	175	186	174	211	186	270	258	2072	1741	2189
	etoposide 1ug/ml 72h	17006	16154	14184	1416	10461	14184	12814	9862	11881	14119	9343	9751	12129	11827	504	407	416	610	884	849	1792	2662	2632	22132	20911	24046
	nutlin-3a 10uM 72h	20666	22662	19901	2213	11751	12625	13633	15135	11990	18329	12553	10970	14822	16344	187	213	205	192	196	228	5066	5457	5594	34167	15856	25398
	aber 72h	1523	1190	1413	315					1518	2257	1379	1340	1579	1437	225	221	236				381	594	582
	dexamethasone 72h	713	628	699	115	989	953	960		956	1591	1350	1141	1024	1059	179	186	188	204	186	225	248	228	263
	taxol 72h	16306	11222	15100	1481	10617	6791	10031		13828	16268	12046	10530	13732	13732	684	707	823	780	843	778	2188	2487	3329
	thapsigargin 72h	1256	1322	1143					2573							381	348	421							5257	5279	5082
GATING strategy
FSC-A v SSC-A	size
FSC-A v FSC-H	singlets
FSC-A v DAPI	live cells
GFP histogram
Value presented is raw MFI of GFP histogram after gating
If a cell is blank no sample was ran for that mouse/treamtent combination
Values graphed are normalised to DMSO 0h value
