# Supplementary material for: Mouse models to investigate in situ cell fate decisions induced by p53
Source: EMBO J. 2024 Aug 19;43(19):12. doi: 10.1038/s44318-024-00189-z (PMC11445477; doi:10.1038/s44318-024-00189-z)
Supplement: Supplementary file 7 — Source data Fig. 4 [file 44318_2024_189_MOESM7_ESM.zip › Figure 4/4C/4C_tcells_data.xls]

## Sheet: Sheet0
genotype				wt	wt	wt	hom	hom	hom	het	het	het
mouse number/replicate				232	236	238	234	249	250	229	233	251
0 h			unactivated	19.3	19.3	16.7	24.4	21.8	21.8	25.7	19.3	20.5
6 h	DMSO		unactivated	32.1	44.9	41.1	52.6	47.5	46.2	32.1	38.5	44.9
6 h	dexamethasone	1uM	unactivated	29.5	35.9	46.2	33.4	43.6	44.9	34.7	33.4	48.8
6 h	dexamethasone	5uM	unactivated	39.8	46.2	42.4	44.9	50.1	48.8	32.1	43.6	48.8
6 h	etoposide		unactivated	30.8	51.4	42.4	50.1	42.4	50.1	32.1	37.2	48.8
6 h	nutlin		unactivated	29.5	48.8	41.1	52.6	48.8	51.4	32.1	38.5	44.9
6 h	taxol		unactivated	33.4	44.9	43.6	52.6	47.5	51.4	33.4	48.8	51.4
6 h	DMSO		unactivated	30.8	34.7	30.8	35.9	30.8	30.8	33.4	32.1	30.8
24 h	dexamethasone	1uM	unactivated	29.5	32.1	27	32.1	29.5	29.5	32.1	30.8	28.2
24 h	dexamethasone	5uM	unactivated	28.2	32.1	27	34.7	28.2	28.2	30.8	27	30.8
24 h	etoposide		unactivated	30.8	32.1	29.5	34.7	30.8	30.8	34.7	34.7	32.1
24 h	nutlin		unactivated	30.8	33.4	28.2	153	114	70.6	39.8	39.8	44.9
24 h	taxol		unactivated	33.4	29.5	19.3	25.7	21.8	20.5	32.1	21.8	23.1
0 h			activated	92.1	96.8	79.4	1249	1102	1353	582	668	635
6 h	DMSO		activated	123	127	118	2602	2170	2828	1075	1102	1080
6 h	dexamethasone	1uM	activated	100	107	87	2129	1989	2340	1232	906	1042
6 h	dexamethasone	5uM	activated	116	121	116	2301	2094	2690	1281	1068	1009
6 h	etoposide		activated	134	133	130	3934	4513	4806	1867	1709	2017
6 h	nutlin		activated	141	140	132	3661	4138	4691	1898	1916	1609
6 h	taxol		activated	153	162	142	2768	3263	3366	1605	1335	1628
24 h	DMSO		activated	97.5	102	122	5667	5504	5504	2768	2340	2755
24 h	dexamethasone	1uM	activated	102	52.4	121	4118	4448	4322	2164	2109	2013
24 h	dexamethasone	5uM	activated	106	102	129	4168	4590	4079	2258	2345	2269
24 h	etoposide		activated	196	218	225	29456	32281	23462	14937	14791	13738
24 h	nutlin		activated	132	170	178	20081	21046	17706	5963	8472	9073
24 h	taxol		activated	239	222	254	17533	17533	16004	9599	7089	9765
	GATING strategy
	FSC-A v SSC-A	size
	FSC-A v FSC-H	singlets
	FSC-A v DAPI	live cells
	GFP histogram
	Value presented is raw MFI of GFP histogram after gating
