# Supplementary material for: Mouse models to investigate in situ cell fate decisions induced by p53
Source: EMBO J. 2024 Aug 19;43(19):12. doi: 10.1038/s44318-024-00189-z (PMC11445477; doi:10.1038/s44318-024-00189-z)
Supplement: Supplementary file 7 — Source data Fig. 4 [file 44318_2024_189_MOESM7_ESM.zip › Figure 4/4D/4D_activated_Tcells.xlsx]

## Sheet: Sheet1
genotype		p21-IRES-GFP het	p21-IRES-GFP het	p21-IRES-GFP het	p53KO p21IRESGFP het	p53KO p21IRESGFP het	p53KO p21IRESGFP het
mouse/replicate		185	197	123	131	132	133
0h	Stimulated DMSO 0h	6.79	9.61	12.3	10	7.53	9.32
6h	DMSO	15	14.1	14.1	9.19	9.29	9.68
6h	abemaciclib	15.7	14.4	14.7	9.4	9.12	10.2
6h	dexamethasone	14.7	14.6	15	9.09	9.07	9.35
6h	etoposide	93.7	89.3	87.6	11.2	11.2	11.8
6h	ionomycin	13.5	14	14.6	9.12	9.12	9.4
6h	nutlin	72	57	44.9	9.29	9.37	9.37
6h	thapsigargin	17.3	15.1	14.6	9.87	9.47	9.68
24h	DMSO	47.7	52.3	48.9	15.9	20	18.6
24h	abemaciclib	35.7	32.9	33.8	12.8	12.5	12.2
24h	dexamethasone	41.1	42	41.6	12.4	16.1	14.2
24h	etoposide	840	836	900	40.3	17.2	17.7
24h	ionomycin	53.1	54.6	54	13.6	19.1	19.6
24h	nutlin	541	369	325	16.1	20.8	18.7
24h	thapsigargin	63.8	64	59.4	13.7	20.1	16.8
GATING strategy
FSC-A v SSC-A
FSC-A v FSC-H
FSC-A v DAPI
GFP histogram
Value presented is raw MFI of GFP histogram after gating
