# Supplementary material for: Mouse models to investigate in situ cell fate decisions induced by p53
Source: EMBO J. 2024 Aug 19;43(19):12. doi: 10.1038/s44318-024-00189-z (PMC11445477; doi:10.1038/s44318-024-00189-z)
Supplement: Supplementary file 7 — Source data Fig. 4 [file 44318_2024_189_MOESM7_ESM.zip › Figure 4/4A/4A_MDF_MFI_baseline.xlsx]

## Sheet: Sheet1
genotype	wt	wt	wt	hom	hom	hom	het
mouse number/replicate	232	236	238	234	249	250	251
GFP MFI	95.1	89.9	87.4	1330	1193	1337	757
GATING strategy
FSC-A v SSC-A
FSC-A v FSC-H
FSC-A v DAPI
GFP histogram
Value presented is raw MFI of GFP histogram after gating
heterozygote data replicated are repeated in the data tables for figure 4B
