# Supplementary material for: Mouse models to investigate in situ cell fate decisions induced by p53
Source: EMBO J. 2024 Aug 19;43(19):12. doi: 10.1038/s44318-024-00189-z (PMC11445477; doi:10.1038/s44318-024-00189-z)
Supplement: Supplementary file 8 — Source data Fig. 6 [file 44318_2024_189_MOESM8_ESM.zip]

Archive with 21 entries (15 files):
- Figure 6/
- Figure 6/6F/
- Figure 6/.DS_Store
- __MACOSX/Figure 6/._.DS_Store
- Figure 6/6B/
- Figure 6/6E/
- Figure 6/6D/
- Figure 6/6C/
- Figure 6/6F/.DS_Store
- __MACOSX/Figure 6/6F/._.DS_Store
- Figure 6/6F/PUMA-tdTomato_Thymocytes_Anti-PUMA.tiff
- __MACOSX/Figure 6/6F/._PUMA-tdTomato_Thymocytes_Anti-PUMA.tiff
- Figure 6/6F/PUMA-tdTomato_Thymocytes_Anti-Actin.tiff
- __MACOSX/Figure 6/6F/._PUMA-tdTomato_Thymocytes_Anti-Actin.tiff
- Figure 6/6B/ptdt_LRPCR.tif
- __MACOSX/Figure 6/6B/._ptdt_LRPCR.tif
- Figure 6/6E/Puma_relative_expression.xlsx
- __MACOSX/Figure 6/6E/._Puma_relative_expression.xlsx
- Figure 6/6D/6D_tdtom_cell_cycle.xlsx
- __MACOSX/Figure 6/6D/._6D_tdtom_cell_cycle.xlsx
- Figure 6/6C/6C_raw_values_death_assy.xlsx
