# Supplementary material for: Mouse models to investigate in situ cell fate decisions induced by p53
Source: EMBO J. 2024 Aug 19;43(19):12. doi: 10.1038/s44318-024-00189-z (PMC11445477; doi:10.1038/s44318-024-00189-z)
Supplement: Supplementary file 8 — Source data Fig. 6 [file 44318_2024_189_MOESM8_ESM.zip › Figure 6/6E/Puma_relative_expression.xlsx]

## Sheet: Sheet1
	puma +/- thymocytes DMSO			puma +/- thymocytes Nutlin-3a			puma-tdtom thymocytes DMSO			puma-tdtom thymocytes Nutlin-3a
	mouse 1	mouse 2	mouse 3	mouse 1	mouse 2	mouse 3	mouse 1	mouse 2	mouse 3	mouse 1	mouse 2	mouse 3
puma	1.09739	0.941497	0.967877	9.68385	8.67647	5.0677	1.06985	1.07103	0.941296	9.2307	9.21966	8.99462
raw CT values from triplicate wells were averaged
normalised to average HMBS for sample
normalised to average expression in DMSO from all wt mice
