# Supplementary material for: Mouse models to investigate in situ cell fate decisions induced by p53
Source: EMBO J. 2024 Aug 19;43(19):12. doi: 10.1038/s44318-024-00189-z (PMC11445477; doi:10.1038/s44318-024-00189-z)
Supplement: Supplementary file 8 — Source data Fig. 6 [file 44318_2024_189_MOESM8_ESM.zip › Figure 6/6D/6D_tdtom_cell_cycle.xlsx]

## Sheet: Sheet1
		G0_G1 %	G0_G1 %	G0_G1 %	G2 M %	G2 M %	G2 M %	Sphase %	Sphase %	Sphase %
		rep 1	rep 2	rep3	rep 1	rep 2	rep3	rep 1	rep 2	rep3
ptdt KI/+ DMSO	0h	60.0651	58.6065	54.7483	30.1376	33.753	36.2664	9.79733	7.64055	8.98524
KO50/ptdt DMSO	0h	57.0722	54.1372	56.1614	33.104	37.953	32.7154	9.82373	7.90973	11.1232
ptdt KI/+ DMSO	24h	54.0245	50.9074	53.9108	35.8705	40.1781	34.6734	10.105	8.91451	11.4157
KO50/ptdt DMSO	24h	55.6726	52.4452	51.8682	35.8212	38.3912	37.7118	8.50616	9.16362	10.4201
ptdt KI/+ aber	24h	67.5648	59.2513	56.6059	22.1762	27.1658	33.8078	10.2591	13.5829	9.5863
KO50/ptdt aber	24h	54.5745	56.9551	47.4026	29.7872	29.2442	37.5325	15.6383	13.8007	15.0649
ptdt KI/+ etoposide	24h	24.1287	22.1032	26.9586	69.4906	70.7531	68.4723	6.3807	7.14367	4.56904
KO50/ptdt etoposide	24h	19.2776	17.5499	12.8801	74.0084	74.9858	81.6441	6.71394	7.46439	5.47579
ptdt KI/+ nutlin	24h	74.0932	60.9436	68.5159	21.5976	32.2193	27.6274	4.30919	6.83705	3.85678
KO50/ptdt nutlin	24h	52.6373	52.8669	48.6544	37.9733	37.778	39.9577	9.38936	9.35509	11.3879
ptdt KI/+ palbo	24h	57.7191	56.1983	50.8154	33.9019	35.2617	41.0069	8.37893	8.53994	8.17774
KO50/ptdt palbo	24h	54.8036	53.5356	50.9323	36.9759	38.1441	38.1679	8.22053	8.32032	10.8998
ptdt KI/+ taxol	24h	8.91507	8.95329	11.1542	85.9268	86.7935	86.1326	5.15809	4.25317	2.71318
KO50/ptdt taxol	24h	13.2518	13.3744	21.4331	80.8038	82.8968	73.9651	5.94435	3.72881	4.60181
ptdt KI/+ DMSO	48 h	56.6334	51.5524	61.9546	36.1108	41.8278	31.0864	7.2558	6.6198	6.95899
KO50/ptdt DMSO	48 h	53.3073	54.1234	52.867	38.8628	38.8429	38.8761	7.82988	7.03371	8.25688
ptdt KI/+ aber	48 h	66.9465	65.2311	64.3151	20.5666	24.6849	24.5738	12.4869	10.084	11.1111
KO50/ptdt aber	48 h	64.8421	62.5277	52.9206	24.6316	25.7206	33.6449	10.5263	11.7517	13.4346
ptdt KI/+ etoposide	48 h	30.6797	24.7801	25.4666	63.8226	69.2603	69.4401	5.4977	5.95961	5.09332
KO50/ptdt etoposide	48 h	19.0879	21.2508	22.0588	72.7645	71.688	68.6975	8.14758	7.0612	9.2437
ptdt KI/+ nutlin	48 h	74.2733	69.4826	70.2791	20.2752	26.8215	23.6359	5.45154	3.69588	6.08499
KO50/ptdt nutlin	48 h	57.456	55.6491	56.6038	34.8721	36.5758	35.5632	7.67187	7.77516	7.83305
ptdt KI/+ palbo	48 h	60.7919	53.3138	51.6947	31.9561	38.661	40.5999	7.25199	8.02525	7.70544
KO50/ptdt palbo	48 h	50.882	66.9657	49.6102	39.801	23.3899	37.0305	9.31705	9.64434	13.3593
ptdt KI/+ taxol	48 h	5.92203	10.1925	15.2281	90.5167	85.3914	79.2583	3.56131	4.41607	5.51362
KO50/ptdt taxol	48 h	14.0943	18.2207	41.876	79.314	74.2892	47.9062	6.59164	7.49006	10.2178
ptdt KI/+ DMSO	72 h	60.8571	55.7773	69.3716	33.6868	38.6677	26.0143	5.45615	5.55492	4.61407
KO50/ptdt DMSO	72 h	55.9297	53.5903	58.7706	37.2104	39.4876	32.925	6.85995	6.92208	8.3043
ptdt KI/+ aber	72 h	67.1875	67.6227	60.5381	21.875	24.4949	26.4574	10.9375	7.88234	13.0045
KO50/ptdt aber	72 h	68.2511	63.8862	56.4997	24.6083	26.4247	32.5267	7.1406	9.68906	10.9736
ptdt KI/+ etoposide	72 h	26.0182	22.069	25.3053	68.0851	70.9579	67.5987	5.89666	6.97318	7.09609
KO50/ptdt etoposide	72 h	21.4044	29.67	44.2238	68.9868	62.0648	46.3297	9.60887	8.26521	9.44645
ptdt KI/+ nutlin	72 h	79.0477	74.4935	72.5574	18.2418	22.6494	20.2006	2.7105	2.85714	7.242
KO50/ptdt nutlin	72 h	60.2543	57.2433	63.532	32.9464	37.2931	30.6178	6.79934	5.46361	5.85019
ptdt KI/+ palbo	72 h	51.0817	48.4491	53.147	40.7747	43.5201	37.6077	8.14362	8.03078	9.24523
KO50/ptdt palbo	72 h	47.8002	46.2663	45.5521	43.3625	43.5095	43.7117	8.83733	10.2241	10.7362
ptdt KI/+ taxol	72 h	7.17495	9.83051	22.6766	90.158	84.0678	70.8178	2.66705	6.10169	6.50558
KO50/ptdt taxol	72 h	25.1153	24.1901	60.0348	67.2634	66.9546	26.2181	7.62137	8.85529	13.7471
Gating strategy
FSC-A v SCC-A	size
FSC-A v FSC-H	singlets
DAPI H v DAPI W	singlets
histogram tdtomato	for tdtomato + poulation
histogram DAPI	For DNA content
