# Supplementary material for: Mouse models to investigate in situ cell fate decisions induced by p53
Source: EMBO J. 2024 Aug 19;43(19):12. doi: 10.1038/s44318-024-00189-z (PMC11445477; doi:10.1038/s44318-024-00189-z)
Supplement: Supplementary file 8 — Source data Fig. 6 [file 44318_2024_189_MOESM8_ESM.zip › Figure 6/6C/6C_raw_values_death_assy.xlsx]

## Sheet: Sheet1
gentype and drug		wt DMSO	wt DMSO	wt DMSO	wt nutlin 10uM	wt nutlin 10uM	wt nutlin 10uM	wt etoposide 1ug/ml	wt etoposide 1ug/ml	wt etoposide 1ug/ml	wt ionomycin	wt ionomycin	wt ionomycin	Puma-tdTomato het DMSO	Puma-tdTomato het DMSO	Puma-tdTomato het DMSO	Puma-tdTomato het DMSO	Puma-tdTomato het DMSO	Puma-tdTomato het nutlin 10uM	Puma-tdTomato het nutlin 10uM	Puma-tdTomato het nutlin 10uM	Puma-tdTomato het nutlin 10uM	Puma-tdTomato het nutlin 10uM	Puma-tdTomato het etoposide 1ug/ml	Puma-tdTomato het etoposide 1ug/ml	Puma-tdTomato het etoposide 1ug/ml	Puma-tdTomato het etoposide 1ug/ml	Puma-tdTomato het etoposide 1ug/ml	Puma-tdTomato het ionomycin	Puma-tdTomato het ionomycin	Puma-tdTomato het ionomycin	Puma-tdTomato het ionomycin	Puma-tdTomato het ionomycin	Puma-tdTomato het dexamethasone	Puma-tdTomato het dexamethasone	Puma-tdTomato het dexamethasone	Puma +/- DMSO	Puma +/- DMSO	Puma +/- DMSO	Puma +/- DMSO	Puma +/- DMSO	Puma +/- nutlin 10uM	Puma +/- nutlin 10uM	Puma +/- nutlin 10uM	Puma +/- nutlin 10uM	Puma +/- nutlin 10uM	Puma +/- etoposide 1ug/ml	Puma +/- etoposide 1ug/ml	Puma +/- etoposide 1ug/ml
replicate		rep 1	rep 2	rep 3	rep 1	rep 2	rep 3	rep 1	rep 2	rep 3	rep 1	rep 2	rep 3	rep 1	rep 2	rep 3	rep 4	rep 5	rep 1	rep 2	rep 3	rep 4	rep 5	rep 1	rep 2	rep 3	rep 4	rep 5	rep 1	rep 2	rep 3	rep 4	rep 5	rep 1	rep 2	rep 3	rep 1	rep 2	rep 3	rep 4	rep 5	rep 1	rep 2	rep 3	rep 4	rep 5	rep 1	rep 2	rep 3
time	0:00:00.000	88.8	78.8	85.1	88.8	78.8	85.1	88.8	78.8	85.1	88.8	78.8	85.1	82.5	85	76	89.2	77.7	82.5	85	76	89.2	77.7	82.5	85	76	89.2	77.7	82.5	85	76	89.2	77.7	95.2	92.4	78.4	95.2	86.1	85.1	90.5	89.7	95.2	86.1	85.1	90.5	89.7	95.2	86.1	85.1
	2:00:00.000																90.03	83.57				83.67	84.5				81.47	81.87				81.3	82.1				85.1333	79.7	86.1	88.9	87.5667	83.3	78.3333	82.9	87.0667	88.1	83.5333	81.9667	86.6
	4:00:00.000		78.67	85.2		79.07	84.07		78.67	84.03		79.13	82.07				84.73	76.47				84.53	77.17				82.37	75.6				82.1	76.87	62.1333	69.5667	62.1	84.8	82.4333	85.9	86.7667	85.8667	86.1	84.9	86.2333	87.3333	85.1667	84.6	81.6	85.4333
	8:00:00.000	78.6	78.23	82	46.8	53	57.43	58.2	63.5	67.2	71	78.13	80.17	76.17	81.5	76.47	81.8	75.77	57.87	66.23	58	77.53	64.63	63.6	68.5	64.13	73.57	68.4	75.1	74.97	71.7	82.95	68.63	21.1333	36.5333	29.3	84.5667	81.1333	84.1667	84.2333	85.9	83.2	79.9	78.8	77.0333	79.2667	79.8	77.9333	77.8667
	24:00:00.000	50	57.73	43.77	15.03	13.3	7.62	29.97	32.7	25.57	4.38	5.36	6	31.83	45.27	61.87	76.83	69.3	8.58	7.84	7	42.7	8.15	40.07	36.2	35.63	52.2	40.77	3.48	3.66	6	12.5	6.5	9.07	9.26	3.73667	79.7	75.7667	77.9	70.9	76.7667	51.2667	33.2333	12.1667	13.8	22.9667	60.6	60.1333	56.8333
	48:00:00.000	21.33	15.93	21.97	10.66	8.97	22.27	12.2	14.9	12.8	2.16	4.8	4.67	21.07	18.33	30.6	58.63	43.23	5.92	3.24	2.86	16.1	2.81	14.17	12.5	12.27	27.57	11.13	1.86	1.56	1.36	4.74	2.95	4.59667	3.35667	3.27667	64.6667	60.1667	63.5	53.4	58.6	27.0333	24.5667	8.59667	6.04	11.4467	39.1	36.9	28.1333
GATING strategy
FSC-A v SSC-A	size
FSC-A v FSC-H	singlets
AnnexinV v DAPI
% annexin-V/DAPI negative cells reported
[truncated: 51 more columns]
