# Supplementary material for: Mouse models to investigate in situ cell fate decisions induced by p53
Source: EMBO J. 2024 Aug 19;43(19):12. doi: 10.1038/s44318-024-00189-z (PMC11445477; doi:10.1038/s44318-024-00189-z)
Supplement: Supplementary file 9 — Source data Fig. 7 [file 44318_2024_189_MOESM9_ESM.zip]

Archive with 24 entries (18 files):
- Figure 7/
- Figure 7/.DS_Store
- __MACOSX/Figure 7/._.DS_Store
- Figure 7/7D/
- Figure 7/7C/
- Figure 7/7B/
- Figure 7/7E/
- Figure 7/7A/
- Figure 7/7D/7C_baseline_tdtom.xlsx
- __MACOSX/Figure 7/7D/._7C_baseline_tdtom.xlsx
- Figure 7/7C/7C_raw_MFI_values.xlsx
- __MACOSX/Figure 7/7C/._7C_raw_MFI_values.xlsx
- Figure 7/7C/.DS_Store
- __MACOSX/Figure 7/7C/._.DS_Store
- Figure 7/7B/7B_raw_MFI_values.xlsx
- __MACOSX/Figure 7/7B/._7B_raw_MFI_values.xlsx
- Figure 7/7E/7E_tdtomato_MFI_drug_removal.xlsx
- __MACOSX/Figure 7/7E/._7E_tdtomato_MFI_drug_removal.xlsx
- Figure 7/7E/.DS_Store
- __MACOSX/Figure 7/7E/._.DS_Store
- Figure 7/7A/.DS_Store
- __MACOSX/Figure 7/7A/._.DS_Store
- Figure 7/7A/7A_tdtom_MFI.xlsx
- __MACOSX/Figure 7/7A/._7A_tdtom_MFI.xlsx
