# Supplementary material for: Mouse models to investigate in situ cell fate decisions induced by p53
Source: EMBO J. 2024 Aug 19;43(19):12. doi: 10.1038/s44318-024-00189-z (PMC11445477; doi:10.1038/s44318-024-00189-z)
Supplement: Supplementary file 9 — Source data Fig. 7 [file 44318_2024_189_MOESM9_ESM.zip › Figure 7/7D/7C_baseline_tdtom.xlsx]

## Sheet: Sheet1
genotype	mouse/replicate number	tdtomato MFI
puma +/-	3338	47.9333
puma +/-	3339	47.0667
puma +/-	3345	59.9333
ptdt	389	2372
ptdt	403	2265.67
ptdt	404	2285
Gating strategy
FSC-A v SSC-A
FSC-A v FSC-H
FSC-A v DAPI
tdTomato histogram
MFI of tdtomato histogram
