# Supplementary material for: Mouse models to investigate in situ cell fate decisions induced by p53
Source: EMBO J. 2024 Aug 19;43(19):12. doi: 10.1038/s44318-024-00189-z (PMC11445477; doi:10.1038/s44318-024-00189-z)
Supplement: Supplementary file 9 — Source data Fig. 7 [file 44318_2024_189_MOESM9_ESM.zip › Figure 7/7C/7C_raw_MFI_values.xlsx]

## Sheet: Sheet1
	genotype	ptdt KI/+	ptdt KI/+	ptdt KI/+	ptdt KI/+	ptdt KI/+	ptdt KI/+	ptdt KI/+	ptdt KI/+	ptdt KI/+	Ko50/ptdt -/- KI/+	Ko50/ptdt -/- KI/+	Ko50/ptdt -/- KI/+	Ko50/ptdt -/- KI/+	Ko50/ptdt -/- KI/+	Ko50/ptdt -/- KI/+	Ko50/ptdt -/- KI/+	Ko50/ptdt -/- KI/+	Ko50/ptdt -/- KI/+	Ko50/ptdt -/- KI/+
	mouse number/replicate	130	132	106	110	154	382	389	403	404	135	136	104	114	159	174	208	243	251	256
drug	DMSO	1402	1336.67	1186.67	1253.33	65.0333	60.5333	2372	2265.67	2285	1104	1210.67	1036.67	1041.33	49.2667	49.5667	55.4667	2015	1898.67	1744.33
	dexamethasone					98.2333	92.8333	4772.67	4316.33	4568.67					78.2667	77.3333	83.8667	4096.33	4179.33	3788.33
	etoposide	2122	2032			133	143.333	3445.67	3473.67	3458.67	1173	1316.33			58.1333	58.7333	63.6667	2140	2013.33	1875
	ionomycin	1085.33	1042			55.2	53.6333	1786	1840	1939.67	864	1027			34.8333	35.3333	39.5667	1382	1273	1246.33
	nutlin-3a	2723.67	2535.33	2493.67	2562.33	150.667	154.667	4666.33	4487.33	4447.33	1105.67	1206.33	1041.67	1042.33	48.1	48.3	53.7	1929	1834.33	1717.67
	PMA					116.667	122	4487.67	4526.33	4761.67					84.1333	89.8667	89.4667	3533	3573	3383.67
	Gating strategy
	FSC-A v SSC-A
	FSC-A v FSC-H
	FSC-A v DAPI
	tdTomato histogram
	MFI of tdtomato histogram
	blank cells indicate no data was collected for that particular replicate with drug treatment
