# Supplementary material for: Mouse models to investigate in situ cell fate decisions induced by p53
Source: EMBO J. 2024 Aug 19;43(19):12. doi: 10.1038/s44318-024-00189-z (PMC11445477; doi:10.1038/s44318-024-00189-z)
Supplement: Supplementary file 9 — Source data Fig. 7 [file 44318_2024_189_MOESM9_ESM.zip › Figure 7/7B/7B_raw_MFI_values.xlsx]

## Sheet: Sheet1
	genotype	ptdt KI/+	ptdt KI/+	ptdt KI/+	Ko50/ptdt -/- KI/+	Ko50/ptdt -/- KI/+	Ko50/ptdt -/- KI/+
	mouse/replicate numbner	130	132	122	135	136	124
drug and time	dmso 0 h	1179	1065	1270	1197	1032	1392
	dmso 24 h	1320	1244	1588	1080	1082	1112
	abemaciclib 24 h	1906	1818	2177	1503	1424	1405
	etoposide 24 h	3372	3359	5359	1767	1664	2010
	nutlin 3a 24h	4116	3716	6390	1292	1232	1218
	palbociclib 24 h	2048	1979	2702	1794	1781	1677
	taxol 24h	3497	3441	4741	2115	2025	1961
	dmso 48 h	1767	1735	2355	1086	1024	905
	abemaciclib 48 h	1957	1924	2249	1278	1186	1249
	etoposide 48 h	8505	8262	12438	2568	2410	2006
	nutlin 3a 48 h	9177	5938	10435	1239	1159	1125
	palbociclib 48 h	3273	3504	5381	2544	2072	1230
	taxol 48 h	10248	8973	8993	3208	2940	2387
	dmso 72 h	2083	2424	4049	1147	1132	1188
	abemaciclib 72 h	1920	1950	2514	1179	1190	1165
	etoposide 72 h	13083	12438	18633	2934	2480	2894
	nutlin 3a 72 h	13956	8562	9685	1280	1280	1456
	palbociclib 72 h	5509	5951	9664	3163	2905	2911
	taxol 72 h	12496	11666	10945	3561	3902	3525
Gating strategy
FSC-A v SSC-A
FSC-A v FSC-H
FSC-A v DAPI
tdTomato histogram
MFI of tdtomato histogram
