# Supplementary material for: Mouse models to investigate in situ cell fate decisions induced by p53
Source: EMBO J. 2024 Aug 19;43(19):12. doi: 10.1038/s44318-024-00189-z (PMC11445477; doi:10.1038/s44318-024-00189-z)
Supplement: Supplementary file 9 — Source data Fig. 7 [file 44318_2024_189_MOESM9_ESM.zip › Figure 7/7E/7E_tdtomato_MFI_drug_removal.xlsx]

## Sheet: Sheet1
Drug	DMSO			Etoposide			Nutlin-3a			Taxol			Abemaciclib
Mouse number	502	504	505	502	504	505	502	504	505	502	504	505	502	504	505
0 h	1381	1371	1394	1381	1371	1394	1381	1371	1394	1381	1371	1394	1381	1371	1394
24 h	1410	1415	1473	1689	1771	1655	1735	1633	1558	1646	1686	1646	1381	1394	1381
48 h	1544	1570	1558	3619	4133	3561	3101	2391	2227	3126	3010	2894	1481	1521	1506
72 h	1573	1683	1609	3950	4361	3671	2387	1811	1804	3286	2987	2871	1544	1705	1588
96 h	1609	1709	1615	5093	5416	4316	2554	2017	2223	3151	1761	2639	1667	2593	1689
120 h	1696	1849	1822	5336	4903	4099	2975	2485	2206	2099	2185	2052	1652	1794	1761
GATING strategy
FSC-A v SSC-A
FSC-A v FSC-H
FSC-A v DAPI
tdTomato histogram
Value presented is MFI of tDTomato histogram after gating
Values graphed are normalised to DMSO 0h value
