# Supplementary material for: Mouse models to investigate in situ cell fate decisions induced by p53
Source: EMBO J. 2024 Aug 19;43(19):12. doi: 10.1038/s44318-024-00189-z (PMC11445477; doi:10.1038/s44318-024-00189-z)
Supplement: Supplementary file 9 — Source data Fig. 7 [file 44318_2024_189_MOESM9_ESM.zip › Figure 7/7A/7A_tdtom_MFI.xlsx]

## Sheet: Sheet1
strain	replicate	MFI	Day samples were run
puma-tdTom het	rep 1	1639	Day 1
puma +/-	rep 1	564	Day 1
puma +/-	rep 2	687	Day 1
puma +/-	rep 3	750	Day 1
puma +/-	rep 4	497	Day 1
puma-tdTom het	rep 2	906	Day 2
puma-tdTom het	rep 3	884	Day 2
puma-tdTom het	rep 4	978	Day 2
wt	rep 1	130	Day 2
Gating strategy
FSC-A v SSC-A
FSC-A v FSC-H
FSC-A v DAPI
tdTomato histogram
MFI of tdtomato histogram
